# Supplementary material for: Elastocapillary sequential fluid capture in hummingbird-inspired grooved sheets
Source: Nat Commun. 2025 May 27;16:4913. doi: 10.1038/s41467-025-60203-8 (PMC12117096; doi:10.1038/s41467-025-60203-8)
Supplement: Supplementary file 15 — Source Data [file 41467_2025_60203_MOESM15_ESM.xlsx]

## Sheet: Fig.2c
beta	f		bar(d)
0	3.526		0.8
0.0040404	3.57262
0.00808081	3.61998
0.0121212	3.66811
0.0161616	3.717
0.020202	3.76668
0.0242424	3.81717
0.0282828	3.86848
0.0323232	3.92062
0.0363636	3.97363
0.040404	4.02752
0.0444444	4.08229
0.0484848	4.13799
0.0525253	4.19462
0.0565657	4.25221
0.0606061	4.31077
0.0646465	4.37033
0.0686869	4.43092
0.0727273	4.49255
0.0767677	4.55525
0.0808081	4.61904
0.0848485	4.68395
0.0888889	4.75001
0.0929293	4.81723
0.0969697	4.88566
0.10101	4.95531
0.105051	5.02622
0.109091	5.09841
0.113131	5.17192
0.117172	5.24678
0.121212	5.32301
0.125253	5.40067
0.129293	5.47977
0.133333	5.56035
0.137374	5.64246
0.141414	5.72613
0.145455	5.81139
0.149495	5.8983
0.153535	5.98688
0.157576	6.07719
0.161616	6.16927
0.165657	6.26316
0.169697	6.35891
0.173737	6.45658
0.177778	6.5562
0.181818	6.65784
0.185859	6.76154
0.189899	6.86736
0.193939	6.97537
0.19798	7.08561
0.20202	7.19816
0.206061	7.31306
0.210101	7.4304
0.214141	7.55024
0.218182	7.67264
0.222222	7.79769
0.226263	7.92545
0.230303	8.05601
0.234343	8.18945
0.238384	8.32585
0.242424	8.46529
0.246465	8.60787
0.250505	8.75369
0.254545	8.90283
0.258586	9.05541
0.262626	9.21151
0.266667	9.37127
0.270707	9.53477
0.274747	9.70216
0.278788	9.87354
0.282828	10.049
0.286869	10.2288
0.290909	10.4129
0.294949	10.6016
0.29899	10.795
0.30303	10.9932
0.307071	11.1964
0.311111	11.4047
0.315152	11.6184
0.319192	11.8377
0.323232	12.0626
0.327273	12.2934
0.331313	12.5304
0.335354	12.7737
0.339394	13.0236
0.343434	13.2802
0.347475	13.5439
0.351515	13.8149
0.355556	14.0934
0.359596	14.3798
0.363636	14.6744
0.367677	14.9774
0.371717	15.2891
0.375758	15.61
0.379798	15.9403
0.383838	16.2805
0.387879	16.6309
0.391919	16.992
0.39596	17.3641
0.4	17.7478

## Sheet: Fig. 2d
( light blue triangles)				(dark blue circles)					Theory	dark blue					lightblue
\Lambda	\ell_I^\infty	errorbar		\Lambda	\ell_II^\infty	errorbar				\Lambda	\ell_II^\infty (mean)	(max)	(min)		\Lambda	\ell_I^\infty (mean)	\Lambda	\ell_I^\infty (max)	\Lambda	\ell_I^\infty (min)
1.01137	18.995	0.364093		1.01137	9.5	0.364093				0.0668539	10.4276	12.4556	8.06102		0.0668539	18.6463	0.0517431	19.8022	0.0775879	18.255
1.01137	20.31	0.364093		0.811532	10.8	0.292152				0.0687187	10.4276	12.4556	8.06102		0.0687187	18.6463	0.0531864	19.8022	0.0797521	18.255
1.01137	18.867	0.364093		0.614133	10	0.221088				0.0706179	10.4276	12.4556	8.06102		0.0706179	18.6463	0.0546563	19.8022	0.0819561	18.255
0.811532	20.415	0.292152		1.35477	8.8	0.478155				0.0725517	10.4276	12.4556	8.06102		0.0725517	18.6463	0.056153	19.8022	0.0842005	18.255
0.811532	20.128	0.292152		0.469977	9.8	0.140993				0.0745205	10.4276	12.4556	8.06102		0.0745205	18.6463	0.0576768	19.8022	0.0864854	18.255
0.614133	10.787	0.221088		0.35928	10.1	0.107784				0.0765246	10.4276	12.4556	8.06102		0.0765246	18.6463	0.059228	19.8022	0.0888113	18.255
0.614133	5.907	0.221088		0.261206	10	0.0783619				0.0785643	10.4276	12.4556	8.06102		0.0785643	18.6463	0.0608066	19.8022	0.0911785	18.255
7.35275	7.3	1.91811		0.840143	9.2	0.180031				0.08064	10.4276	12.4556	8.06102		0.08064	18.6463	0.0624131	19.8022	0.0935874	18.255
7.35275	8.4	1.91811		0.96598	8.8	0.206996				0.0827519	10.4276	12.4556	8.06102		0.0827519	18.6463	0.0640477	19.8022	0.0960384	18.255
3.39036	14.7	0.884441		1.16954	8.8	0.250615				0.0849003	10.4276	12.4556	8.06102		0.0849003	18.6463	0.0657105	19.8022	0.0985318	18.255
3.39036	7.7	0.884441		1.3916	11.2	0.298201				0.0870856	10.4276	12.4556	8.06102		0.0870856	18.6463	0.0674019	19.8022	0.101068	18.255
3.39036	13.5	0.884441								0.0893081	10.4276	12.4556	8.06102		0.0893081	18.6463	0.0691221	19.8022	0.103647	18.255
5.24599	13.7	1.36852								0.0915681	10.4276	12.4556	8.06102		0.0915681	18.6463	0.0708712	19.8022	0.10627	18.255
5.24599	11.5	1.36852								0.0938659	10.4276	12.4556	8.06102		0.0938659	18.6463	0.0726497	19.8022	0.108937	18.255
1.99554	19.2	0.704309								0.0962019	10.4276	12.4556	8.06102		0.0962019	18.6463	0.0744576	19.8022	0.111648	18.255
1.99554	17.3	0.704309								0.0985762	10.4276	12.4556	8.06102		0.0985762	18.6463	0.0762953	19.8022	0.114403	18.255
1.99554	16.2	0.704309								0.100989	10.4276	12.4556	8.06102		0.100989	18.6463	0.078163	19.8022	0.117204	18.255
1.35477	19.1	0.478155								0.103441	10.4276	12.4556	8.06102		0.103441	18.6463	0.0800609	19.8022	0.12005	18.255
1.35477	20.4	0.478155								0.105933	10.4276	12.4556	8.06102		0.105933	18.6463	0.0819893	19.8022	0.122941	18.255
1.35477	20	0.478155								0.108464	10.4276	12.4556	8.06102		0.108464	18.6463	0.0839484	19.8022	0.125879	18.255
0.469977	20.2	0.140993								0.111036	10.4276	12.4556	8.06102		0.111036	18.6463	0.0859385	19.8022	0.128863	18.255
0.469977	20.1	0.140993								0.113647	10.4276	12.4556	8.06102		0.113647	18.6463	0.0879598	19.8022	0.131894	18.255
0.469977	20.4	0.140993								0.116299	10.4276	12.4556	8.06102		0.116299	18.6463	0.0900125	19.8022	0.134972	18.255
0.261206	7.1	0.0783619								0.118992	10.4276	12.4556	8.06102		0.118992	18.6463	0.0920969	19.8022	0.138098	18.255
0.261206	8.2	0.0783619								0.121727	10.4276	12.4556	8.06102		0.121727	18.6463	0.0942133	19.8022	0.141271	18.255
8.6958	7.4	0.815231								0.124503	10.4276	12.4556	8.06102		0.124503	18.6463	0.0963618	19.8022	0.144493	18.255
8.6958	8.2	0.815231								0.127321	10.4276	12.4556	8.06102		0.127321	18.6463	0.0985427	19.8022	0.147763	18.255
4.49187	20.3	0.421113								0.130181	10.4276	12.4556	8.06102		0.130181	18.6463	0.100756	19.8022	0.151082	18.255
4.49187	19.7	0.421113								0.133083	10.4276	12.4556	8.06102		0.133083	18.6463	0.103003	19.8022	0.154451	18.255
0.840143	19.1	0.180031								0.136029	10.4276	12.4556	8.06102		0.136029	18.6463	0.105283	19.8022	0.157869	18.255
0.840143	20.1	0.180031								0.139017	10.4276	12.4556	8.06102		0.139017	18.6463	0.107596	19.8022	0.161338	18.255
0.840143	21.2	0.180031								0.142049	10.4276	12.4556	8.06102		0.142049	18.6463	0.109942	19.8022	0.164856	18.255
0.96598	20.2	0.206996								0.145125	10.4276	12.4556	8.06102		0.145125	18.6463	0.112323	19.8022	0.168426	18.255
0.96598	21.1	0.206996								0.148245	10.4276	12.4556	8.06102		0.148245	18.6463	0.114737	19.8022	0.172047	18.255
1.16954	18.4	0.250615								0.151409	10.4276	12.4556	8.06102		0.151409	18.6463	0.117187	19.8022	0.175719	18.255
1.16954	21.5	0.250615								0.154618	10.4276	12.4556	8.06102		0.154618	18.6463	0.11967	19.8022	0.179443	18.255
1.3916	21.5	0.298201								0.157872	10.4276	12.4556	8.06102		0.157872	18.6463	0.122189	19.8022	0.18322	18.255
1.3916		0.298201								0.161171	10.4276	12.4556	8.06102		0.161171	18.6463	0.124742	19.8022	0.187049	18.255
1.3916		0.298201								0.164516	10.4276	12.4556	8.06102		0.164516	18.6463	0.127331	19.8022	0.190931	18.255
										0.167907	10.4276	12.4556	8.06102		0.167907	18.6463	0.129956	19.8022	0.194866	18.255
										0.171344	10.4276	12.4556	8.06102		0.171344	18.6463	0.132616	19.8022	0.198855	18.255
										0.174828	10.4276	12.4556	8.06102		0.174828	18.6463	0.135312	19.8022	0.202898	18.255
										0.178359	10.4276	12.4556	8.06102		0.178359	18.6463	0.138045	19.8022	0.206996	18.255
										0.181937	10.4276	12.4556	8.06102		0.181937	18.6463	0.140814	19.8022	0.211148	18.255
										0.185562	10.4276	12.4556	8.06102		0.185562	18.6463	0.14362	19.8022	0.215356	18.255
										0.189236	10.4276	12.4556	8.06102		0.189236	18.6463	0.146463	19.8022	0.219619	18.255
										0.192957	10.4276	12.4556	8.06102		0.192957	18.6463	0.149343	19.8022	0.223938	18.255
										0.196727	10.4276	12.4556	8.06102		0.196727	18.6463	0.152261	19.8022	0.228313	18.255
										0.200546	10.4276	12.4556	8.06102		0.200546	18.6463	0.155217	19.8022	0.232745	18.255
										0.204413	10.4276	12.4556	8.06102		0.204413	18.6463	0.15821	19.8022	0.237234	18.255
										0.208331	10.4276	12.4556	8.06102		0.208331	18.6463	0.161242	19.8022	0.24178	18.255
										0.212298	10.4276	12.4556	8.06102		0.212298	18.6463	0.164313	19.8022	0.246384	18.255
										0.216315	10.4276	12.4556	8.06102		0.216315	18.6463	0.167422	19.8022	0.251046	18.255
										0.220382	10.4276	12.4556	8.06102		0.220382	18.6463	0.17057	19.8022	0.255766	18.255
										0.2245	10.4276	12.4556	8.06102		0.2245	18.6463	0.173757	19.8022	0.260545	18.255
										0.228669	10.4276	12.4556	8.06102		0.228669	18.6463	0.176984	19.8022	0.265384	18.255
										0.232889	10.4276	12.4556	8.06102		0.232889	18.6463	0.18025	19.8022	0.270282	18.255
										0.237161	10.4276	12.4556	8.06102		0.237161	18.6463	0.183556	19.8022	0.275239	18.255
										0.241485	10.4276	12.4556	8.06102		0.241485	18.6463	0.186903	19.8022	0.280257	18.255
										0.245861	10.4276	12.4556	8.06102		0.245861	18.6463	0.19029	19.8022	0.285336	18.255
										0.25029	10.4276	12.4556	8.06102		0.25029	18.6463	0.193717	19.8022	0.290476	18.255
										0.254771	10.4276	12.4556	8.06102		0.254771	18.6463	0.197186	19.8022	0.295677	18.255
										0.259306	10.4276	12.4556	8.06102		0.259306	18.6463	0.200696	19.8022	0.30094	18.255
										0.263894	10.4276	12.4556	8.06102		0.263894	18.6463	0.204247	19.8022	0.306264	18.255
										0.268536	10.4276	12.4556	8.06102		0.268536	18.6463	0.207839	19.8022	0.311652	18.255
										0.273232	10.4276	12.4556	8.06102		0.273232	18.6463	0.211474	19.8022	0.317102	18.255
										0.277983	10.4276	12.4556	8.06102		0.277983	18.6463	0.215151	19.8022	0.322615	18.255
										0.282788	10.4276	12.4556	8.06102		0.282788	18.6463	0.21887	19.8022	0.328192	18.255
										0.287648	10.4276	12.4556	8.06102		0.287648	18.6463	0.222632	19.8022	0.333832	18.255
										0.292564	10.4276	12.4556	8.06102		0.292564	18.6463	0.226436	19.8022	0.339537	18.255
										0.297535	10.4276	12.4556	8.06102		0.297535	18.6463	0.230284	19.8022	0.345307	18.255
										0.302562	10.4276	12.4556	8.06102		0.302562	18.6463	0.234175	19.8022	0.351141	18.255
										0.307646	10.4276	12.4556	8.06102		0.307646	18.6463	0.23811	19.8022	0.357041	18.255
										0.312786	10.4276	12.4556	8.06102		0.312786	18.6463	0.242088	19.8022	0.363007	18.255
										0.317984	10.4276	12.4556	8.06102		0.317984	18.6463	0.246111	19.8022	0.369039	18.255
										0.323238	10.4276	12.4556	8.06102		0.323238	18.6463	0.250178	19.8022	0.375137	18.255
										0.32855	10.4276	12.4556	8.06102		0.32855	18.6463	0.254289	19.8022	0.381302	18.255
										0.33392	10.4276	12.4556	8.06102		0.33392	18.6463	0.258445	19.8022	0.387534	18.255
										0.339348	10.4276	12.4556	8.06102		0.339348	18.6463	0.262646	19.8022	0.393834	18.255
										0.344835	10.4276	12.4556	8.06102		0.344835	18.6463	0.266893	19.8022	0.400201	18.255
										0.350381	10.4276	12.4556	8.06102		0.350381	18.6463	0.271185	19.8022	0.406637	18.255
										0.355985	10.4276	12.4556	8.06102		0.355985	18.6463	0.275523	19.8022	0.413142	18.255
										0.361649	10.4276	12.4556	8.06102		0.361649	18.6463	0.279907	19.8022	0.419715	18.255
										0.367373	10.4276	12.4556	8.06102		0.367373	18.6463	0.284337	19.8022	0.426358	18.255
										0.373157	10.4276	12.4556	8.06102		0.373157	18.6463	0.288813	19.8022	0.433071	18.255
										0.379001	10.4276	12.4556	8.06102		0.379001	18.6463	0.293337	19.8022	0.439853	18.255
										0.384906	10.4276	12.4556	8.06102		0.384906	18.6463	0.297907	19.8022	0.446706	18.255
										0.390872	10.4276	12.4556	8.06102		0.390872	18.6463	0.302525	19.8022	0.45363	18.255
										0.3969	10.4276	12.4556	8.06102		0.3969	18.6463	0.30719	19.8022	0.460625	18.255
										0.402989	10.4276	12.4556	8.06102		0.402989	18.6463	0.311902	19.8022	0.467692	18.255
										0.40914	10.4276	12.4556	8.06102		0.40914	18.6463	0.316663	19.8022	0.474831	18.255
										0.415353	10.4276	12.4556	8.06102		0.415353	18.6463	0.321472	19.8022	0.482041	18.255
										0.421629	10.4276	12.4556	8.06102		0.421629	18.6463	0.326329	19.8022	0.489325	18.255
										0.427968	10.4276	12.4556	8.06102		0.427968	18.6463	0.331235	19.8022	0.496681	18.255
										0.43437	10.4276	12.4556	8.06102		0.43437	18.6463	0.33619	19.8022	0.504111	18.255
										0.440835	10.4276	12.4556	8.06102		0.440835	18.6463	0.341194	19.8022	0.511615	18.255
										0.447364	10.4276	12.4556	8.06102		0.447364	18.6463	0.346248	19.8022	0.519192	18.255
										0.453958	10.4276	12.4556	8.06102		0.453958	18.6463	0.351351	19.8022	0.526845	18.255
										0.460616	10.4276	12.4556	8.06102		0.460616	18.6463	0.356504	19.8022	0.534571	18.255
										0.467338	10.4276	12.4556	8.06102		0.467338	18.6463	0.361707	19.8022	0.542374	18.255
										0.474126	10.4276	12.4556	8.06102		0.474126	18.6463	0.366961	19.8022	0.550251	18.255
										0.480979	10.4276	12.4556	8.06102		0.480979	18.6463	0.372265	19.8022	0.558205	18.255
										0.487898	10.4276	12.4556	8.06102		0.487898	18.6463	0.37762	19.8022	0.566235	18.255
										0.494883	10.4276	12.4556	8.06102		0.494883	18.6463	0.383026	19.8022	0.574341	18.255
										0.501935	10.4276	12.4556	8.06102		0.501935	18.6463	0.388484	19.8022	0.582525	18.255
										0.509053	10.4276	12.4556	8.06102		0.509053	18.6463	0.393993	19.8022	0.590786	18.255
										0.516238	10.4276	12.4556	8.06102		0.516238	18.6463	0.399554	19.8022	0.599124	18.255
										0.52349	10.4276	12.4556	8.06102		0.52349	18.6463	0.405167	19.8022	0.607541	18.255
										0.53081	10.4276	12.4556	8.06102		0.53081	18.6463	0.410832	19.8022	0.616036	18.255
										0.538198	10.4276	12.4556	8.06102		0.538198	18.6463	0.41655	19.8022	0.62461	18.255
										0.545654	10.4276	12.4556	8.06102		0.545654	18.6463	0.422321	19.8022	0.633263	18.255
										0.553178	10.4276	12.4556	8.06102		0.553178	18.6463	0.428145	19.8022	0.641996	18.255
										0.560772	10.4276	12.4556	8.06102		0.560772	18.6463	0.434022	19.8022	0.650808	18.255
										0.568434	10.4276	12.4556	8.06102		0.568434	18.6463	0.439953	19.8022	0.659701	18.255
										0.576167	10.4276	12.4556	8.06102		0.576167	18.6463	0.445937	19.8022	0.668675	18.255
										0.583968	10.4276	12.4556	8.06102		0.583968	18.6463	0.451976	19.8022	0.677729	18.255
										0.59184	10.4276	12.4556	8.06102		0.59184	18.6463	0.458068	19.8022	0.686865	18.255
										0.599783	10.4276	12.4556	8.06102		0.599783	18.6463	0.464216	19.8022	0.696083	18.255
										0.607796	10.4276	12.4556	8.06102		0.607796	18.6463	0.470418	19.8022	0.705383	18.255
										0.61588	10.4276	12.4556	8.06102		0.61588	18.6463	0.476675	19.8022	0.714765	18.255
										0.624036	10.4276	12.4556	8.06102		0.624036	18.6463	0.482987	19.8022	0.72423	18.255
										0.632263	10.4276	12.4556	8.06102		0.632263	18.6463	0.489354	19.8022	0.733778	18.255
										0.640563	10.4276	12.4556	8.06102		0.640563	18.6463	0.495778	19.8022	0.74341	18.255
										0.648934	10.4276	12.4556	8.06102		0.648934	18.6463	0.502257	19.8022	0.753126	18.255
										0.657378	10.4276	12.4556	8.06102		0.657378	18.6463	0.508793	19.8022	0.762926	18.255
										0.665896	10.4276	12.4556	8.06102		0.665896	18.6463	0.515385	19.8022	0.772811	18.255
										0.674486	10.4276	12.4556	8.06102		0.674486	18.6463	0.522034	19.8022	0.78278	18.255
										0.68315	10.4276	12.4556	8.06102		0.68315	18.6463	0.528739	19.8022	0.792835	18.255
										0.691888	10.4276	12.4556	8.06102		0.691888	18.6463	0.535502	19.8022	0.802976	18.255
										0.7007	10.4276	12.4556	8.06102		0.7007	18.6463	0.542323	19.8022	0.813203	18.255
										0.709586	10.4276	12.4556	8.06102		0.709586	18.6463	0.5492	19.8022	0.823516	18.255
										0.718548	10.4276	12.4556	8.06102		0.718548	18.6463	0.556136	19.8022	0.833917	18.255
										0.727584	10.4276	12.4556	8.06102		0.727584	18.6463	0.56313	19.8022	0.844404	18.255
										0.736696	10.4276	12.4556	8.06102		0.736696	18.6463	0.570183	19.8022	0.854979	18.255
										0.745884	10.4276	12.4556	8.06102		0.745884	18.6463	0.577294	19.8022	0.865642	18.255
										0.755148	10.4276	12.4556	8.06102		0.755148	18.6463	0.584464	19.8022	0.876393	18.255
										0.764488	10.4276	12.4556	8.06102		0.764488	18.6463	0.591693	19.8022	0.887233	18.255
										0.773905	10.4276	12.4556	8.06102		0.773905	18.6463	0.598981	19.8022	0.898162	18.255
										0.783399	10.4276	12.4556	8.06102		0.783399	18.6463	0.606329	19.8022	0.90918	18.255
										0.79297	10.4276	12.4556	8.06102		0.79297	18.6463	0.613737	19.8022	0.920288	18.255
										0.802619	10.4276	12.4556	8.06102		0.802619	18.6463	0.621205	19.8022	0.931486	18.255
										0.812346	10.4276	12.4556	8.06102		0.812346	18.6463	0.628733	19.8022	0.942775	18.255
										0.822151	10.4276	12.4556	8.06102		0.822151	18.6463	0.636322	19.8022	0.954154	18.2549
										0.832034	10.4276	12.4556	8.06102		0.832034	18.6463	0.643972	19.8022	0.965624	18.2549
										0.841997	10.4276	12.4556	8.06102		0.841997	18.6463	0.651683	19.8022	0.977187	18.2548
										0.852039	10.4276	12.4556	8.06102		0.852039	18.6463	0.659455	19.8022	0.988841	18.1421
										0.86216	10.4276	12.4556	8.06102		0.86216	18.6463	0.667288	19.8022	1.00059	10.8107
										0.872361	10.4276	12.4556	8.06102		0.872361	18.6463	0.675184	19.8022	1.01243	10.3569
										0.882642	10.4276	12.4556	8.06102		0.882642	18.6463	0.683141	19.8022	1.02436	10.0692
										0.893004	10.4276	12.4556	8.06102		0.893004	18.6463	0.691161	19.8022	1.03638	9.84895
										0.903447	10.4276	12.4556	8.06102		0.903447	18.6463	0.699243	19.8022	1.0485	9.66788
										0.91397	10.4276	12.4556	8.06102		0.91397	18.6463	0.707388	19.8022	1.06072	9.51305
										0.924575	10.4276	12.4556	8.06102		0.924575	18.6463	0.715596	19.8022	1.07302	9.37731
										0.935262	10.4276	12.4556	8.06102		0.935262	18.6463	0.723867	19.8022	1.08543	9.25624
										0.946031	10.4276	12.4556	8.06102		0.946031	18.6463	0.732202	19.8022	1.09792	9.14684
										0.956882	10.4276	12.4556	8.06102		0.956882	18.6463	0.740601	19.8022	1.11052	9.04702
										0.967816	10.4276	12.4556	8.06102		0.967816	18.6463	0.749063	19.8022	1.12321	8.95521
										0.978833	10.4276	12.4556	8.06102		0.978833	18.6463	0.75759	19.8022	1.13599	8.87021
										0.989933	10.4276	12.4556	8.06102		0.989933	18.6068	0.766181	19.8022	1.14887	8.79111
															1.00112	11.2471	0.774837	19.8022	1.16185	8.71715
															1.01238	10.7899	0.783558	19.8022	1.17493	8.64773
															1.02374	10.501	0.792344	19.8022	1.18811	8.58235
															1.03517	10.2799	0.801195	19.8022	1.20138	8.52059
															1.04669	10.098	0.810112	19.8022	1.21475	8.46208
															1.0583	9.94236	0.819095	19.8022	1.22822	8.40654
															1.06999	9.80579	0.828144	19.8022	1.24179	8.35369
															1.08177	9.68386	0.83726	19.8022	1.25546	8.30332
															1.09363	9.5736	0.846442	19.8022	1.26922	8.25521
															1.10558	9.4729	0.855691	19.8022	1.28309	8.2092
															1.11762	9.38021	0.865007	19.8022	1.29706	8.16512
															1.12974	9.29434	0.874391	19.8022	1.31113	8.12284
															1.14196	9.21436	0.883842	19.8022	1.32531	8.08224
															1.15425	9.13952	0.893361	19.8022	1.33958	8.0432
															1.16664	9.06923	0.902949	19.8022	1.35396	8.00563
															1.17912	9.00298	0.912604	19.8022	1.36843	7.96942
															1.19168	8.94035	0.922328	19.8022	1.38302	7.93451
															1.20433	8.88099	0.932121	19.8022	1.3977	7.90081
															1.21708	8.8246	0.941983	19.8022	1.41249	7.86825
															1.22991	8.77091	0.951915	19.8022	1.42738	7.83677
															1.24283	8.71969	0.961916	19.8022	1.44238	7.80632
															1.25584	8.67075	0.971986	19.8022	1.45748	7.77683
															1.26894	8.62391	0.982127	19.8022	1.47268	7.74826
															1.28214	8.57902	0.992338	19.7455	1.48799	7.72057
															1.29542	8.53594	1.00262	12.2456	1.50341	7.6937
															1.3088	8.49454	1.01297	11.7983	1.51893	7.66763
															1.32226	8.45471	1.0234	11.509	1.53456	7.64231
															1.33582	8.41635	1.03389	11.2858	1.5503	7.61771
															1.34947	8.37937	1.04446	11.1012	1.56614	7.59379
															1.36322	8.34369	1.05509	10.9426	1.5821	7.57054
															1.37706	8.30923	1.0658	10.803	1.59815	7.54791
															1.39099	8.27592	1.07659	10.6781	1.61432	7.52588
															1.40501	8.24371	1.08744	10.5648	1.6306	7.50443
															1.41913	8.21252	1.09837	10.4612	1.64698	7.48353
															1.43334	8.18231	1.10937	10.3656	1.66348	7.46317
															1.44765	8.15302	1.12044	10.277	1.68008	7.44332
															1.46205	8.12462	1.13159	10.1942	1.6968	7.42395
															1.47655	8.09705	1.14281	10.1167	1.71362	7.40506
															1.49114	8.07028	1.1541	10.0437	1.73056	7.38663
															1.50583	8.04428	1.16547	9.97489	1.74761	7.36863
															1.52062	8.019	1.17692	9.90973	1.76476	7.35105

## Sheet: Fig. 2e
Theory				Experiments
\Lambda	e (m)	V (mL)		\Lambda	e (µm)	V (mL)	∆e (µm)	∆V (mL)
37.7261	0.0005	0.0266674		9.88967785000882	320	0.0256	10	0.0044
37.6129	0.000499499	0.0266677		3.67211030276664	230	0.0274	10	0.0047
37.5	0.000498999	0.0266679		1.01860543041320	150	0.038	10	0.0038
37.3873	0.000498498	0.0266681		0.459013787845830	115	0.0472	10	0.0027
37.2748	0.000497998	0.0266684		0.742563358771224	135	0.0443	10	0.0026
37.1625	0.000497497	0.0266686
37.0505	0.000496997	0.0266689
36.9386	0.000496496	0.0266691
36.827	0.000495996	0.0266694
36.7157	0.000495495	0.0266696
36.6045	0.000494995	0.0266699
36.4936	0.000494494	0.0266701
36.3829	0.000493994	0.0266704
36.2724	0.000493493	0.0266706
36.1622	0.000492993	0.0266709
36.0521	0.000492492	0.0266711
35.9423	0.000491992	0.0266714
35.8328	0.000491491	0.0266716
35.7234	0.000490991	0.0266719
35.6143	0.00049049	0.0266722
35.5054	0.00048999	0.0266724
35.3967	0.000489489	0.0266727
35.2882	0.000488989	0.0266729
35.1799	0.000488488	0.0266732
35.0719	0.000487988	0.0266735
34.9641	0.000487487	0.0266737
34.8565	0.000486987	0.026674
34.7492	0.000486486	0.0266743
34.642	0.000485986	0.0266745
34.5351	0.000485485	0.0266748
34.4284	0.000484985	0.0266751
34.3219	0.000484484	0.0266753
34.2157	0.000483984	0.0266756
34.1096	0.000483483	0.0266759
34.0038	0.000482983	0.0266762
33.8982	0.000482482	0.0266764
33.7928	0.000481982	0.0266767
33.6877	0.000481481	0.026677
33.5827	0.000480981	0.0266773
33.478	0.00048048	0.0266775
33.3735	0.00047998	0.0266778
33.2692	0.000479479	0.0266781
33.1651	0.000478979	0.0266784
33.0613	0.000478478	0.0266787
32.9576	0.000477978	0.026679
32.8542	0.000477477	0.0266793
32.751	0.000476977	0.0266795
32.648	0.000476476	0.0266798
32.5452	0.000475976	0.0266801
32.4427	0.000475475	0.0266804
32.3403	0.000474975	0.0266807
32.2382	0.000474474	0.026681
32.1363	0.000473974	0.0266813
32.0346	0.000473473	0.0266816
31.9331	0.000472973	0.0266819
31.8318	0.000472472	0.0266822
31.7308	0.000471972	0.0266825
31.6299	0.000471471	0.0266828
31.5293	0.000470971	0.0266831
31.4289	0.00047047	0.0266834
31.3287	0.00046997	0.0266837
31.2287	0.000469469	0.026684
31.129	0.000468969	0.0266843
31.0294	0.000468468	0.0266847
30.93	0.000467968	0.026685
30.8309	0.000467467	0.0266853
30.732	0.000466967	0.0266856
30.6333	0.000466466	0.0266859
30.5348	0.000465966	0.0266862
30.4365	0.000465465	0.0266866
30.3384	0.000464965	0.0266869
30.2406	0.000464464	0.0266872
30.1429	0.000463964	0.0266875
30.0455	0.000463463	0.0266878
29.9482	0.000462963	0.0266882
29.8512	0.000462462	0.0266885
29.7544	0.000461962	0.0266888
29.6578	0.000461461	0.0266892
29.5614	0.000460961	0.0266895
29.4652	0.00046046	0.0266898
29.3692	0.00045996	0.0266902
29.2734	0.000459459	0.0266905
29.1779	0.000458959	0.0266908
29.0825	0.000458458	0.0266912
28.9874	0.000457958	0.0266915
28.8924	0.000457457	0.0266919
28.7977	0.000456957	0.0266922
28.7032	0.000456456	0.0266925
28.6089	0.000455956	0.0266929
28.5148	0.000455455	0.0266932
28.4209	0.000454955	0.0266936
28.3272	0.000454454	0.0266939
28.2337	0.000453954	0.0266943
28.1404	0.000453453	0.0266947
28.0473	0.000452953	0.026695
27.9545	0.000452452	0.0266954
27.8618	0.000451952	0.0266957
27.7693	0.000451451	0.0266961
27.6771	0.000450951	0.0266965
27.585	0.00045045	0.0266968
27.4932	0.00044995	0.0266972
27.4015	0.000449449	0.0266976
27.3101	0.000448949	0.0266979
27.2189	0.000448448	0.0266983
27.1278	0.000447948	0.0266987
27.037	0.000447447	0.026699
26.9464	0.000446947	0.0266994
26.8559	0.000446446	0.0266998
26.7657	0.000445946	0.0267002
26.6757	0.000445445	0.0267006
26.5859	0.000444945	0.0267009
26.4963	0.000444444	0.0267013
26.4069	0.000443944	0.0267017
26.3176	0.000443443	0.0267021
26.2286	0.000442943	0.0267025
26.1398	0.000442442	0.0267029
26.0512	0.000441942	0.0267033
25.9628	0.000441441	0.0267037
25.8746	0.000440941	0.0267041
25.7866	0.00044044	0.0267045
25.6988	0.00043994	0.0267049
25.6112	0.000439439	0.0267053
25.5238	0.000438939	0.0267057
25.4365	0.000438438	0.0267061
25.3495	0.000437938	0.0267065
25.2627	0.000437437	0.0267069
25.1761	0.000436937	0.0267073
25.0897	0.000436436	0.0267077
25.0035	0.000435936	0.0267082
24.9174	0.000435435	0.0267086
24.8316	0.000434935	0.026709
24.746	0.000434434	0.0267094
24.6606	0.000433934	0.0267099
24.5753	0.000433433	0.0267103
24.4903	0.000432933	0.0267107
24.4055	0.000432432	0.0267111
24.3208	0.000431932	0.0267116
24.2364	0.000431431	0.026712
24.1521	0.000430931	0.0267124
24.0681	0.00043043	0.0267129
23.9842	0.00042993	0.0267133
23.9005	0.000429429	0.0267138
23.8171	0.000428929	0.0267142
23.7338	0.000428428	0.0267147
23.6507	0.000427928	0.0267151
23.5678	0.000427427	0.0267156
23.4851	0.000426927	0.026716
23.4026	0.000426426	0.0267165
23.3203	0.000425926	0.0267169
23.2382	0.000425425	0.0267174
23.1563	0.000424925	0.0267179
23.0746	0.000424424	0.0267183
22.993	0.000423924	0.0267188
22.9117	0.000423423	0.0267193
22.8305	0.000422923	0.0267197
22.7496	0.000422422	0.0267202
22.6688	0.000421922	0.0267207
22.5882	0.000421421	0.0267212
22.5078	0.000420921	0.0267216
22.4276	0.00042042	0.0267221
22.3476	0.00041992	0.0267226
22.2678	0.000419419	0.0267231
22.1882	0.000418919	0.0267236
22.1088	0.000418418	0.0267241
22.0295	0.000417918	0.0267246
21.9505	0.000417417	0.0267251
21.8716	0.000416917	0.0267256
21.7929	0.000416416	0.0267261
21.7144	0.000415916	0.0267266
21.6362	0.000415415	0.0267271
21.558	0.000414915	0.0267276
21.4801	0.000414414	0.0267281
21.4024	0.000413914	0.0267286
21.3248	0.000413413	0.0267291
21.2475	0.000412913	0.0267297
21.1703	0.000412412	0.0267302
21.0933	0.000411912	0.0267307
21.0165	0.000411411	0.0267312
20.9399	0.000410911	0.0267318
20.8635	0.00041041	0.0267323
20.7873	0.00040991	0.0267328
20.7112	0.000409409	0.0267334
20.6354	0.000408909	0.0267339
20.5597	0.000408408	0.0267345
20.4842	0.000407908	0.026735
20.4089	0.000407407	0.0267356
20.3337	0.000406907	0.0267361
20.2588	0.000406406	0.0267367
20.1841	0.000405906	0.0267372
20.1095	0.000405405	0.0267378
20.0351	0.000404905	0.0267384
19.9609	0.000404404	0.0267389
19.8869	0.000403904	0.0267395
19.813	0.000403403	0.0267401
19.7394	0.000402903	0.0267406
19.6659	0.000402402	0.0267412
19.5926	0.000401902	0.0267418
19.5195	0.000401401	0.0267424
19.4466	0.000400901	0.026743
19.3738	0.0004004	0.0267436
19.3013	0.0003999	0.0267442
19.2289	0.000399399	0.0267448
19.1567	0.000398899	0.0267454
19.0847	0.000398398	0.026746
19.0128	0.000397898	0.0267466
18.9412	0.000397397	0.0267472
18.8697	0.000396897	0.0267478
18.7984	0.000396396	0.0267484
18.7273	0.000395896	0.026749
18.6564	0.000395395	0.0267496
18.5856	0.000394895	0.0267503
18.515	0.000394394	0.0267509
18.4446	0.000393894	0.0267515
18.3744	0.000393393	0.0267522
18.3044	0.000392893	0.0267528
18.2345	0.000392392	0.0267534
18.1648	0.000391892	0.0267541
18.0953	0.000391391	0.0267547
18.026	0.000390891	0.0267554
17.9568	0.00039039	0.026756
17.8878	0.00038989	0.0267567
17.8191	0.000389389	0.0267574
17.7504	0.000388889	0.026758
17.682	0.000388388	0.0267587
17.6137	0.000387888	0.0267594
17.5456	0.000387387	0.02676
17.4777	0.000386887	0.0267607
17.41	0.000386386	0.0267614
17.3424	0.000385886	0.0267621
17.275	0.000385385	0.0267628
17.2078	0.000384885	0.0267635
17.1407	0.000384384	0.0267642
17.0739	0.000383884	0.0267649
17.0072	0.000383383	0.0267656
16.9406	0.000382883	0.0267663
16.8743	0.000382382	0.026767
16.8081	0.000381882	0.0267677
16.7421	0.000381381	0.0267685
16.6763	0.000380881	0.0267692
16.6106	0.00038038	0.0267699
16.5452	0.00037988	0.0267706
16.4799	0.000379379	0.0267714
16.4147	0.000378879	0.0267721
16.3498	0.000378378	0.0267729
16.285	0.000377878	0.0267736
16.2203	0.000377377	0.0267744
16.1559	0.000376877	0.0267751
16.0916	0.000376376	0.0267759
16.0275	0.000375876	0.0267767
15.9636	0.000375375	0.0267774
15.8998	0.000374875	0.0267782
15.8362	0.000374374	0.026779
15.7728	0.000373874	0.0267798
15.7095	0.000373373	0.0267805
15.6464	0.000372873	0.0267813
15.5835	0.000372372	0.0267821
15.5207	0.000371872	0.0267829
15.4581	0.000371371	0.0267837
15.3957	0.000370871	0.0267845
15.3335	0.00037037	0.0267854
15.2714	0.00036987	0.0267862
15.2095	0.000369369	0.026787
15.1478	0.000368869	0.0267878
15.0862	0.000368368	0.0267887
15.0248	0.000367868	0.0267895
14.9635	0.000367367	0.0267903
14.9025	0.000366867	0.0267912
14.8415	0.000366366	0.026792
14.7808	0.000365866	0.0267929
14.7202	0.000365365	0.0267938
14.6598	0.000364865	0.0267946
14.5996	0.000364364	0.0267955
14.5395	0.000363864	0.0267964
14.4796	0.000363363	0.0267973
14.4198	0.000362863	0.0267981
14.3602	0.000362362	0.026799
14.3008	0.000361862	0.0267999
14.2416	0.000361361	0.0268008
14.1825	0.000360861	0.0268017
14.1235	0.00036036	0.0268026
14.0648	0.00035986	0.0268036
14.0062	0.000359359	0.0268045
13.9477	0.000358859	0.0268054
13.8894	0.000358358	0.0268063
13.8313	0.000357858	0.0268073
13.7734	0.000357357	0.0268082
13.7156	0.000356857	0.0268092
13.658	0.000356356	0.0268101
13.6005	0.000355856	0.0268111
13.5432	0.000355355	0.0268121
13.486	0.000354855	0.026813
13.4291	0.000354354	0.026814
13.3722	0.000353854	0.026815
13.3156	0.000353353	0.026816
13.2591	0.000352853	0.026817
13.2027	0.000352352	0.026818
13.1465	0.000351852	0.026819
13.0905	0.000351351	0.02682
13.0347	0.000350851	0.026821
12.979	0.00035035	0.026822
12.9234	0.00034985	0.0268231
12.868	0.000349349	0.0268241
12.8128	0.000348849	0.0268252
12.7577	0.000348348	0.0268262
12.7028	0.000347848	0.0268273
12.6481	0.000347347	0.0268283
12.5935	0.000346847	0.0268294
12.539	0.000346346	0.0268305
12.4848	0.000345846	0.0268315
12.4306	0.000345345	0.0268326
12.3767	0.000344845	0.0268337
12.3228	0.000344344	0.0268348
12.2692	0.000343844	0.0268359
12.2157	0.000343343	0.0268371
12.1623	0.000342843	0.0268382
12.1092	0.000342342	0.0268393
12.0561	0.000341842	0.0268404
12.0033	0.000341341	0.0268416
11.9505	0.000340841	0.0268427
11.898	0.00034034	0.0268439
11.8455	0.00033984	0.0268451
11.7933	0.000339339	0.0268462
11.7412	0.000338839	0.0268474
11.6892	0.000338338	0.0268486
11.6374	0.000337838	0.0268498
11.5858	0.000337337	0.026851
11.5343	0.000336837	0.0268522
11.483	0.000336336	0.0268534
11.4318	0.000335836	0.0268546
11.3807	0.000335335	0.0268559
11.3298	0.000334835	0.0268571
11.2791	0.000334334	0.0268583
11.2285	0.000333834	0.0268596
11.1781	0.000333333	0.0268609
11.1278	0.000332833	0.0268621
11.0777	0.000332332	0.0268634
11.0277	0.000331832	0.0268647
10.9779	0.000331331	0.026866
10.9282	0.000330831	0.0268673
10.8787	0.00033033	0.0268686
10.8293	0.00032983	0.0268699
10.7801	0.000329329	0.0268712
10.731	0.000328829	0.0268726
10.6821	0.000328328	0.0268739
10.6333	0.000327828	0.0268753
10.5847	0.000327327	0.0268766
10.5362	0.000326827	0.026878
10.4879	0.000326326	0.0268794
10.4397	0.000325826	0.0268808
10.3917	0.000325325	0.0268822
10.3438	0.000324825	0.0268836
10.2961	0.000324324	0.026885
10.2485	0.000323824	0.0268864
10.201	0.000323323	0.0268879
10.1537	0.000322823	0.0268893
10.1066	0.000322322	0.0268907
10.0596	0.000321822	0.0268922
10.0127	0.000321321	0.0268937
9.96598	0.000320821	0.0268952
9.91941	0.00032032	0.0268967
9.87298	0.00031982	0.0268982
9.8267	0.000319319	0.0268997
9.78057	0.000318819	0.0269012
9.73458	0.000318318	0.0269027
9.68873	0.000317818	0.0269043
9.64303	0.000317317	0.0269058
9.59747	0.000316817	0.0269074
9.55206	0.000316316	0.0269089
9.50679	0.000315816	0.0269105
9.46166	0.000315315	0.0269121
9.41668	0.000314815	0.0269137
9.37184	0.000314314	0.0269153
9.32714	0.000313814	0.026917
9.28258	0.000313313	0.0269186
9.23817	0.000312813	0.0269203
9.19389	0.000312312	0.0269219
9.14976	0.000311812	0.0269236
9.10577	0.000311311	0.0269253
9.06193	0.000310811	0.026927
9.01822	0.00031031	0.0269287
8.97465	0.00030981	0.0269304
8.93123	0.000309309	0.0269321
8.88794	0.000308809	0.0269339
8.8448	0.000308308	0.0269356
8.80179	0.000307808	0.0269374
8.75893	0.000307307	0.0269392
8.7162	0.000306807	0.0269409
8.67361	0.000306306	0.0269427
8.63116	0.000305806	0.0269446
8.58885	0.000305305	0.0269464
8.54668	0.000304805	0.0269482
8.50465	0.000304304	0.0269501
8.46276	0.000303804	0.0269519
8.421	0.000303303	0.0269538
8.37938	0.000302803	0.0269557
8.3379	0.000302302	0.0269576
8.29655	0.000301802	0.0269595
8.25535	0.000301301	0.0269615
8.21427	0.000300801	0.0269634
8.17334	0.0003003	0.0269654
8.13254	0.0002998	0.0269674
8.09188	0.000299299	0.0269693
8.05135	0.000298799	0.0269713
8.01096	0.000298298	0.0269734
7.9707	0.000297798	0.0269754
7.93058	0.000297297	0.0269774
7.8906	0.000296797	0.0269795
7.85075	0.000296296	0.0269816
7.81103	0.000295796	0.0269837
7.77145	0.000295295	0.0269858
7.732	0.000294795	0.0269879
7.69268	0.000294294	0.02699
7.6535	0.000293794	0.0269922
7.61445	0.000293293	0.0269944
7.57554	0.000292793	0.0269965
7.53675	0.000292292	0.0269988
7.4981	0.000291792	0.027001
7.45959	0.000291291	0.0270032
7.4212	0.000290791	0.0270055
7.38295	0.00029029	0.0270077
7.34482	0.00028979	0.02701
7.30683	0.000289289	0.0270123
7.26898	0.000288789	0.0270146
7.23125	0.000288288	0.027017
7.19365	0.000287788	0.0270193
7.15618	0.000287287	0.0270217
7.11885	0.000286787	0.0270241
7.08164	0.000286286	0.0270265
7.04456	0.000285786	0.0270289
7.00762	0.000285285	0.0270313
6.9708	0.000284785	0.0270338
6.93411	0.000284284	0.0270363
6.89755	0.000283784	0.0270388
6.86112	0.000283283	0.0270413
6.82482	0.000282783	0.0270438
6.78864	0.000282282	0.0270464
6.7526	0.000281782	0.027049
6.71668	0.000281281	0.0270516
6.68089	0.000280781	0.0270542
6.64523	0.00028028	0.0270568
6.60969	0.00027978	0.0270595
6.57428	0.000279279	0.0270622
6.539	0.000278779	0.0270649
6.50384	0.000278278	0.0270676
6.46881	0.000277778	0.0270703
6.43391	0.000277277	0.0270731
6.39913	0.000276777	0.0270759
6.36448	0.000276276	0.0270787
6.32995	0.000275776	0.0270815
6.29555	0.000275275	0.0270844
6.26128	0.000274775	0.0270873
6.22712	0.000274274	0.0270902
6.19309	0.000273774	0.0270931
6.15919	0.000273273	0.027096
6.12541	0.000272773	0.027099
6.09176	0.000272272	0.027102
6.05822	0.000271772	0.027105
6.02481	0.000271271	0.027108
5.99153	0.000270771	0.0271111
5.95836	0.00027027	0.0271142
5.92532	0.00026977	0.0271173
5.8924	0.000269269	0.0271205
5.85961	0.000268769	0.0271236
5.82693	0.000268268	0.0271268
5.79438	0.000267768	0.02713
5.76195	0.000267267	0.0271333
5.72964	0.000266767	0.0271366
5.69745	0.000266266	0.0271399
5.66538	0.000265766	0.0271432
5.63344	0.000265265	0.0271465
5.60161	0.000264765	0.0271499
5.5699	0.000264264	0.0271533
5.53831	0.000263764	0.0271568
5.50685	0.000263263	0.0271603
5.4755	0.000262763	0.0271638
5.44427	0.000262262	0.0271673
5.41316	0.000261762	0.0271708
5.38217	0.000261261	0.0271744
5.3513	0.000260761	0.0271781
5.32054	0.00026026	0.0271817
5.2899	0.00025976	0.0271854
5.25939	0.000259259	0.0271891
5.22898	0.000258759	0.0271928
5.1987	0.000258258	0.0271966
5.16853	0.000257758	0.0272004
5.13849	0.000257257	0.0272043
5.10855	0.000256757	0.0272082
5.07874	0.000256256	0.0272121
5.04904	0.000255756	0.027216
5.01945	0.000255255	0.02722
4.98998	0.000254755	0.027224
4.96063	0.000254254	0.0272281
4.93139	0.000253754	0.0272322
4.90227	0.000253253	0.0272363
4.87326	0.000252753	0.0272404
4.84437	0.000252252	0.0272446
4.81559	0.000251752	0.0272489
4.78693	0.000251251	0.0272532
4.75838	0.000250751	0.0272575
4.72994	0.00025025	0.0272618
4.70162	0.00024975	0.0272662
4.67341	0.000249249	0.0272706
4.64531	0.000248749	0.0272751
4.61733	0.000248248	0.0272796
4.58946	0.000247748	0.0272842
4.5617	0.000247247	0.0272888
4.53405	0.000246747	0.0272934
4.50652	0.000246246	0.0272981
4.47909	0.000245746	0.0273028
4.45178	0.000245245	0.0273076
4.42458	0.000244745	0.0273124
4.39749	0.000244244	0.0273173
4.37052	0.000243744	0.0273222
4.34365	0.000243243	0.0273271
4.31689	0.000242743	0.0273321
4.29024	0.000242242	0.0273372
4.26371	0.000241742	0.0273422
4.23728	0.000241241	0.0273474
4.21096	0.000240741	0.0273526
4.18475	0.00024024	0.0273578
4.15865	0.00023974	0.0273631
4.13266	0.000239239	0.0273684
4.10677	0.000238739	0.0273738
4.081	0.000238238	0.0273793
4.05533	0.000237738	0.0273848
4.02977	0.000237237	0.0273903
4.00432	0.000236737	0.0273959
3.97898	0.000236236	0.0274016
3.95374	0.000235736	0.0274073
3.92861	0.000235235	0.0274131
3.90359	0.000234735	0.0274189
3.87867	0.000234234	0.0274248
3.85386	0.000233734	0.0274308
3.82916	0.000233233	0.0274368
3.80456	0.000232733	0.0274429
3.78007	0.000232232	0.027449
3.75568	0.000231732	0.0274552
3.7314	0.000231231	0.0274614
3.70722	0.000230731	0.0274678
3.68315	0.00023023	0.0274741
3.65918	0.00022973	0.0274806
3.63532	0.000229229	0.0274871
3.61156	0.000228729	0.0274937
3.5879	0.000228228	0.0275004
3.56435	0.000227728	0.0275071
3.5409	0.000227227	0.0275139
3.51755	0.000226727	0.0275207
3.49431	0.000226226	0.0275277
3.47117	0.000225726	0.0275347
3.44813	0.000225225	0.0275418
3.42519	0.000224725	0.0275489
3.40236	0.000224224	0.0275562
3.37962	0.000223724	0.0275635
3.35699	0.000223223	0.0275709
3.33446	0.000222723	0.0275784
3.31203	0.000222222	0.0275859
3.2897	0.000221722	0.0275936
3.26748	0.000221221	0.0276013
3.24535	0.000220721	0.0276091
3.22332	0.00022022	0.027617
3.2014	0.00021972	0.027625
3.17957	0.000219219	0.027633
3.15784	0.000218719	0.0276412
3.13621	0.000218218	0.0276495
3.11468	0.000217718	0.0276578
3.09325	0.000217217	0.0276662
3.07192	0.000216717	0.0276748
3.05068	0.000216216	0.0276834
3.02955	0.000215716	0.0276922
3.00851	0.000215215	0.027701
2.98757	0.000214715	0.0277099
2.96672	0.000214214	0.027719
2.94598	0.000213714	0.0277281
2.92533	0.000213213	0.0277374
2.90478	0.000212713	0.0277467
2.88432	0.000212212	0.0277562
2.86396	0.000211712	0.0277658
2.8437	0.000211211	0.0277755
2.82353	0.000210711	0.0277853
2.80346	0.00021021	0.0277952
2.78348	0.00020971	0.0278053
2.7636	0.000209209	0.0278155
2.74381	0.000208709	0.0278258
2.72412	0.000208208	0.0278362
2.70452	0.000207708	0.0278467
2.68502	0.000207207	0.0278574
2.66561	0.000206707	0.0278682
2.64629	0.000206206	0.0278792
2.62707	0.000205706	0.0278903
2.60794	0.000205205	0.0279015
2.5889	0.000204705	0.0279129
2.56996	0.000204204	0.0279244
2.55111	0.000203704	0.0279361
2.53235	0.000203203	0.0279479
2.51368	0.000202703	0.0279598
2.49511	0.000202202	0.027972
2.47663	0.000201702	0.0279843
2.45824	0.000201201	0.0279967
2.43994	0.000200701	0.0280093
2.42173	0.0002002	0.0280221
2.40361	0.0001997	0.028035
2.38559	0.000199199	0.0280482
2.36765	0.000198699	0.0280615
2.3498	0.000198198	0.028075
2.33205	0.000197698	0.0280886
2.31438	0.000197197	0.0281025
2.2968	0.000196697	0.0281165
2.27931	0.000196196	0.0281308
2.26191	0.000195696	0.0281452
2.2446	0.000195195	0.0281599
2.22738	0.000194695	0.0281747
2.21025	0.000194194	0.0281898
2.1932	0.000193694	0.0282051
2.17624	0.000193193	0.0282206
2.15937	0.000192693	0.0282363
2.14259	0.000192192	0.0282523
2.1259	0.000191692	0.0282685
2.10929	0.000191191	0.0282849
2.09277	0.000190691	0.0283016
2.07633	0.00019019	0.0283185
2.05998	0.00018969	0.0283357
2.04372	0.000189189	0.0283532
2.02754	0.000188689	0.0283709
2.01145	0.000188188	0.0283889
1.99544	0.000187688	0.0284072
1.97952	0.000187187	0.0284257
1.96369	0.000186687	0.0284446
1.94794	0.000186186	0.0284638
1.93227	0.000185686	0.0284832
1.91669	0.000185185	0.028503
1.90119	0.000184685	0.0285231
1.88577	0.000184184	0.0285436
1.87044	0.000183684	0.0285644
1.85519	0.000183183	0.0285855
1.84003	0.000182683	0.028607
1.82495	0.000182182	0.0286288
1.80995	0.000181682	0.0286511
1.79503	0.000181181	0.0286737
1.78019	0.000180681	0.0286967
1.76544	0.00018018	0.0287202
1.75077	0.00017968	0.028744
1.73618	0.000179179	0.0287683
1.72167	0.000178679	0.028793
1.70724	0.000178178	0.0288182
1.6929	0.000177678	0.0288438
1.67863	0.000177177	0.02887
1.66445	0.000176677	0.0288966
1.65034	0.000176176	0.0289238
1.63632	0.000175676	0.0289514
1.62237	0.000175175	0.0289796
1.6085	0.000174675	0.0290084
1.59472	0.000174174	0.0290378
1.58101	0.000173674	0.0290677
1.56738	0.000173173	0.0290983
1.55383	0.000172673	0.0291295
1.54036	0.000172172	0.0291614
1.52696	0.000171672	0.029194
1.51365	0.000171171	0.0292273
1.50041	0.000170671	0.0292613
1.48724	0.00017017	0.0292961
1.47416	0.00016967	0.0293317
1.46115	0.000169169	0.0293681
1.44822	0.000168669	0.0294053
1.43537	0.000168168	0.0294435
1.42259	0.000167668	0.0294826
1.40989	0.000167167	0.0295226
1.39726	0.000166667	0.0295637
1.38471	0.000166166	0.0296058
1.37224	0.000165666	0.029649
1.35984	0.000165165	0.0296934
1.34751	0.000164665	0.029739
1.33526	0.000164164	0.0297858
1.32309	0.000163664	0.029834
1.31099	0.000163163	0.0298836
1.29896	0.000162663	0.0299347
1.28701	0.000162162	0.0299874
1.27513	0.000161662	0.0300417
1.26332	0.000161161	0.0300978
1.25159	0.000160661	0.0301557
1.23993	0.00016016	0.0302156
1.22834	0.00015966	0.0302777
1.21682	0.000159159	0.030342
1.20538	0.000158659	0.0304088
1.19401	0.000158158	0.0304783
1.18271	0.000157658	0.0305505
1.17148	0.000157157	0.0306259
1.16032	0.000156657	0.0307047
1.14924	0.000156156	0.0307872
1.13822	0.000155656	0.0308738
1.12728	0.000155155	0.030965
1.1164	0.000154655	0.0310613
1.1056	0.000154154	0.0311634
1.09487	0.000153654	0.0312722
1.0842	0.000153153	0.0313886
1.07361	0.000152653	0.0315142
1.06308	0.000152152	0.0316507
1.05262	0.000151652	0.0318007
1.04224	0.000151151	0.0319681
1.03192	0.000150651	0.0321591
1.02167	0.00015015	0.0323845
1.01148	0.00014965	0.0326679
1.00137	0.000149149	0.033089
0.991323	0.000148649	0.044896
0.981343	0.000148148	0.044896
0.971431	0.000147648	0.044896
0.961585	0.000147147	0.044896
0.951806	0.000146647	0.044896
0.942094	0.000146146	0.044896
0.932448	0.000145646	0.044896
0.922868	0.000145145	0.044896
0.913354	0.000144645	0.044896
0.903906	0.000144144	0.044896
0.894523	0.000143644	0.044896
0.885205	0.000143143	0.044896
0.875952	0.000142643	0.044896
0.866764	0.000142142	0.044896
0.85764	0.000141642	0.044896
0.848581	0.000141141	0.044896
0.839585	0.000140641	0.044896
0.830653	0.00014014	0.044896
0.821785	0.00013964	0.044896
0.812981	0.000139139	0.044896
0.804239	0.000138639	0.044896
0.79556	0.000138138	0.044896
0.786944	0.000137638	0.044896
0.77839	0.000137137	0.044896
0.769899	0.000136637	0.044896
0.761469	0.000136136	0.044896
0.753102	0.000135636	0.044896
0.744796	0.000135135	0.044896
0.736551	0.000134635	0.044896
0.728367	0.000134134	0.044896
0.720244	0.000133634	0.044896
0.712181	0.000133133	0.044896
0.70418	0.000132633	0.044896
0.696238	0.000132132	0.044896
0.688356	0.000131632	0.044896
0.680534	0.000131131	0.044896
0.672771	0.000130631	0.044896
0.665068	0.00013013	0.044896
0.657423	0.00012963	0.044896
0.649838	0.000129129	0.044896
0.642311	0.000128629	0.044896
0.634842	0.000128128	0.044896
0.627431	0.000127628	0.044896
0.620079	0.000127127	0.044896
0.612784	0.000126627	0.044896
0.605546	0.000126126	0.044896
0.598366	0.000125626	0.044896
0.591243	0.000125125	0.044896
0.584176	0.000124625	0.044896
0.577166	0.000124124	0.044896
0.570212	0.000123624	0.044896
0.563315	0.000123123	0.044896
0.556473	0.000122623	0.044896
0.549687	0.000122122	0.044896
0.542956	0.000121622	0.044896
0.53628	0.000121121	0.044896
0.52966	0.000120621	0.044896
0.523094	0.00012012	0.044896
0.516582	0.00011962	0.044896
0.510125	0.000119119	0.044896
0.503722	0.000118619	0.044896
0.497372	0.000118118	0.044896
0.491077	0.000117618	0.044896
0.484834	0.000117117	0.044896
0.478645	0.000116617	0.044896
0.472509	0.000116116	0.044896
0.466425	0.000115616	0.044896
0.460394	0.000115115	0.044896
0.454415	0.000114615	0.044896
0.448487	0.000114114	0.044896
0.442612	0.000113614	0.044896
0.436788	0.000113113	0.044896
0.431016	0.000112613	0.044896
0.425295	0.000112112	0.044896
0.419624	0.000111612	0.044896
0.414004	0.000111111	0.044896
0.408435	0.000110611	0.044896
0.402915	0.00011011	0.044896
0.397446	0.00010961	0.044896
0.392026	0.000109109	0.044896
0.386656	0.000108609	0.044896
0.381335	0.000108108	0.044896
0.376063	0.000107608	0.044896
0.37084	0.000107107	0.044896
0.365666	0.000106607	0.044896
0.36054	0.000106106	0.044896
0.355462	0.000105606	0.044896
0.350432	0.000105105	0.044896
0.34545	0.000104605	0.044896
0.340515	0.000104104	0.044896
0.335627	0.000103604	0.044896
0.330786	0.000103103	0.044896
0.325992	0.000102603	0.044896
0.321245	0.000102102	0.044896
0.316544	0.000101602	0.044896
0.311889	0.000101101	0.044896
0.30728	0.000100601	0.044896
0.302716	0.0001001	0.044896
0.298198	9.95996e-05	0.044896
0.293725	9.90991e-05	0.044896
0.289297	9.85986e-05	0.044896
0.284914	9.80981e-05	0.044896
0.280575	9.75976e-05	0.044896
0.276281	9.70971e-05	0.044896
0.272031	9.65966e-05	0.044896
0.267824	9.60961e-05	0.044896
0.263661	9.55956e-05	0.044896
0.259541	9.50951e-05	0.044896
0.255465	9.45946e-05	0.044896
0.251431	9.40941e-05	0.044896
0.24744	9.35936e-05	0.044896
0.243492	9.30931e-05	0.044896
0.239586	9.25926e-05	0.044896
0.235722	9.20921e-05	0.044896
0.231899	9.15916e-05	0.044896
0.228118	9.10911e-05	0.044896
0.224379	9.05906e-05	0.044896
0.22068	9.00901e-05	0.044896
0.217023	8.95896e-05	0.044896
0.213406	8.90891e-05	0.044896
0.209829	8.85886e-05	0.044896
0.206293	8.80881e-05	0.044896
0.202796	8.75876e-05	0.044896
0.19934	8.70871e-05	0.044896
0.195922	8.65866e-05	0.044896
0.192544	8.60861e-05	0.044896
0.189206	8.55856e-05	0.044896
0.185906	8.50851e-05	0.044896
0.182644	8.45846e-05	0.044896
0.179421	8.40841e-05	0.044896
0.176236	8.35836e-05	0.044896
0.173089	8.30831e-05	0.044896
0.16998	8.25826e-05	0.044896
0.166908	8.20821e-05	0.044896
0.163873	8.15816e-05	0.044896
0.160876	8.10811e-05	0.044896
0.157915	8.05806e-05	0.044896
0.154991	8.00801e-05	0.044896
0.152103	7.95796e-05	0.044896
0.149251	7.90791e-05	0.044896
0.146435	7.85786e-05	0.044896
0.143655	7.80781e-05	0.044896
0.14091	7.75776e-05	0.044896
0.1382	7.70771e-05	0.044896
0.135525	7.65766e-05	0.044896
0.132885	7.60761e-05	0.044896
0.13028	7.55756e-05	0.044896
0.127708	7.50751e-05	0.044896
0.125171	7.45746e-05	0.044896
0.122668	7.40741e-05	0.044896
0.120198	7.35736e-05	0.044896
0.117762	7.30731e-05	0.044896
0.115359	7.25726e-05	0.044896
0.112988	7.20721e-05	0.044896
0.110651	7.15716e-05	0.044896
0.108345	7.10711e-05	0.044896
0.106073	7.05706e-05	0.044896
0.103832	7.00701e-05	0.044896
0.101623	6.95696e-05	0.044896
0.099445	6.90691e-05	0.044896
0.0972988	6.85686e-05	0.044896
0.0951837	6.80681e-05	0.044896
0.0930994	6.75676e-05	0.044896
0.0910458	6.70671e-05	0.044896
0.0890227	6.65666e-05	0.044896
0.0870297	6.60661e-05	0.044896
0.0850667	6.55656e-05	0.044896
0.0831335	6.50651e-05	0.044896
0.0812297	6.45646e-05	0.044896
0.0793553	6.40641e-05	0.044896
0.0775099	6.35636e-05	0.044896
0.0756933	6.30631e-05	0.044896
0.0739053	6.25626e-05	0.044896
0.0721458	6.20621e-05	0.044896
0.0704143	6.15616e-05	0.044896
0.0687108	6.10611e-05	0.044896
0.067035	6.05606e-05	0.044896
0.0653867	6.00601e-05	0.044896
0.0637656	5.95596e-05	0.044896
0.0621716	5.90591e-05	0.044896
0.0606043	5.85586e-05	0.044896
0.0590636	5.80581e-05	0.044896
0.0575492	5.75576e-05	0.044896
0.0560609	5.70571e-05	0.044896
0.0545985	5.65566e-05	0.044896
0.0531618	5.60561e-05	0.044896
0.0517505	5.55556e-05	0.044896
0.0503644	5.50551e-05	0.044896
0.0490033	5.45546e-05	0.044896
0.0476669	5.40541e-05	0.044896
0.0463551	5.35536e-05	0.044896
0.0450675	5.30531e-05	0.044896
0.043804	5.25526e-05	0.044896
0.0425643	5.20521e-05	0.044896
0.0413483	5.15516e-05	0.044896
0.0401556	5.10511e-05	0.044896
0.0389861	5.05506e-05	0.044896
0.0378395	5.00501e-05	0.044896
0.0367157	4.95495e-05	0.044896
0.0356143	4.9049e-05	0.044896
0.0345351	4.85485e-05	0.044896
0.033478	4.8048e-05	0.044896
0.0324427	4.75475e-05	0.044896
0.0314289	4.7047e-05	0.044896
0.0304365	4.65465e-05	0.044896
0.0294652	4.6046e-05	0.044896
0.0285148	4.55455e-05	0.044896
0.027585	4.5045e-05	0.044896
0.0266757	4.45445e-05	0.044896
0.0257866	4.4044e-05	0.044896
0.0249174	4.35435e-05	0.044896
0.0240681	4.3043e-05	0.044896
0.0232382	4.25425e-05	0.044896
0.0224276	4.2042e-05	0.044896
0.0216362	4.15415e-05	0.044896
0.0208635	4.1041e-05	0.044896
0.0201095	4.05405e-05	0.044896
0.0193738	4.004e-05	0.044896
0.0186564	3.95395e-05	0.044896
0.0179568	3.9039e-05	0.044896
0.017275	3.85385e-05	0.044896
0.0166106	3.8038e-05	0.044896
0.0159636	3.75375e-05	0.044896
0.0153335	3.7037e-05	0.044896
0.0147202	3.65365e-05	0.044896
0.0141235	3.6036e-05	0.044896
0.0135432	3.55355e-05	0.044896
0.012979	3.5035e-05	0.044896
0.0124306	3.45345e-05	0.044896
0.011898	3.4034e-05	0.044896
0.0113807	3.35335e-05	0.044896
0.0108787	3.3033e-05	0.044896
0.0103917	3.25325e-05	0.044896
0.00991941	3.2032e-05	0.044896
0.00946166	3.15315e-05	0.044896
0.00901822	3.1031e-05	0.044896
0.00858885	3.05305e-05	0.044896
0.00817334	3.003e-05	0.044896
0.00777145	2.95295e-05	0.044896
0.00738295	2.9029e-05	0.044896
0.00700762	2.85285e-05	0.044896
0.00664523	2.8028e-05	0.044896
0.00629555	2.75275e-05	0.044896
0.00595836	2.7027e-05	0.044896
0.00563344	2.65265e-05	0.044896
0.00532054	2.6026e-05	0.044896
0.00501945	2.55255e-05	0.044896
0.00472994	2.5025e-05	0.044896
0.00445178	2.45245e-05	0.044896
0.00418475	2.4024e-05	0.044896
0.00392861	2.35235e-05	0.044896
0.00368315	2.3023e-05	0.044896
0.00344813	2.25225e-05	0.044896
0.00322332	2.2022e-05	0.044896
0.00300851	2.15215e-05	0.044896
0.00280346	2.1021e-05	0.044896
0.00260794	2.05205e-05	0.044896
0.00242173	2.002e-05	0.044896
0.0022446	1.95195e-05	0.044896
0.00207633	1.9019e-05	0.044896
0.00191669	1.85185e-05	0.044896
0.00176544	1.8018e-05	0.044896
0.00162237	1.75175e-05	0.044896
0.00148724	1.7017e-05	0.044896
0.00135984	1.65165e-05	0.044896
0.00123993	1.6016e-05	0.044896
0.00112728	1.55155e-05	0.044896
0.00102167	1.5015e-05	0.044896
0.000922868	1.45145e-05	0.044896
0.000830653	1.4014e-05	0.044896
0.000744796	1.35135e-05	0.044896
0.000665068	1.3013e-05	0.044896
0.000591243	1.25125e-05	0.044896
0.000523094	1.2012e-05	0.044896
0.000460394	1.15115e-05	0.044896
0.000402915	1.1011e-05	0.044896
0.000350432	1.05105e-05	0.044896
0.000302716	1.001e-05	0.044896
0.000259541	9.50951e-06	0.044896
0.00022068	9.00901e-06	0.044896
0.000185906	8.50851e-06	0.044896
0.000154991	8.00801e-06	0.044896
0.000127708	7.50751e-06	0.044896
0.000103832	7.00701e-06	0.044896
8.31335e-05	6.50651e-06	0.044896
6.53867e-05	6.00601e-06	0.044896
5.03644e-05	5.50551e-06	0.044896
3.78395e-05	5.00501e-06	0.044896
2.7585e-05	4.5045e-06	0.044896
1.93738e-05	4.004e-06	0.044896
1.2979e-05	3.5035e-06	0.044896
8.17334e-06	3.003e-06	0.044896
4.72994e-06	2.5025e-06	0.044896
2.42173e-06	2.002e-06	0.044896
1.02167e-06	1.5015e-06	0.044896
3.02716e-07	1.001e-06	0.044896
3.78395e-08	5.00501e-07	0.044896
0	0	0.044896

## Sheet: Fig. 3a e=115 microns 
Theory				nu	E	t	d	h	w	L	rho	gamma	mu			Experiments
				0.5	57000	0.000115	0.00067	0.0008	0.00043	0.0261	930	0.021	0.01
t	ell_1				t	ell_2										\ell_1 (mm)	t (s)		\ell_1 (mm)	t (s)		\ell_2 (mm)	t(s)
9.28325e-10	1.86996e-05				0.137363	0.00970638										0	0		0	0		0	0
9.51285e-10	0.000309693				0.13744	0.19651										1.516	0.01		1.255	0.01		0.133	0.03
9.74813e-10	0.000327698				0.137517	0.275763										2.004	0.02		1.76	0.02		0.528	0.08
9.98923e-10	0.000345134				0.137594	0.336448										2.643	0.03		2.44	0.03		0.807	0.09
1.02363e-09	0.000362098				0.137671	0.387479										3.166	0.04		2.806	0.04		1.04	0.1
1.04895e-09	0.000378668				0.137748	0.432329										3.468	0.05		3.12	0.05		1.295	0.11
1.07489e-09	0.000394905				0.137825	0.472784										3.863	0.06		3.416	0.06		1.458	0.12
1.10147e-09	0.000410859				0.137902	0.509908										4.211	0.07		3.73	0.07		1.69	0.14
1.12872e-09	0.000426572				0.137979	0.544394										4.571	0.08		3.947	0.08		1.946	0.16
1.15663e-09	0.000442081				0.138057	0.576723										4.815	0.09		4.174	0.09		2.294	0.17
1.18524e-09	0.000457416				0.138134	0.607247										4.99	0.1		4.392	0.1		3.015	0.18
1.21455e-09	0.000472604				0.138211	0.636231										5.199	0.11		4.653	0.11		3.433	0.19
1.24459e-09	0.000487667				0.138288	0.663881										5.245	0.12		4.862	0.12		4.223	0.2
1.27538e-09	0.000502626				0.138366	0.690361										5.42	0.13		5.132	0.13		4.478	0.21
1.30692e-09	0.000517498				0.138443	0.715803										5.652	0.14		5.368	0.14		4.775	0.22
1.33924e-09	0.000532301				0.138521	0.740318										5.722	0.15		6.178	0.16		4.966	0.23
1.37237e-09	0.000547047				0.138598	0.763997										5.966	0.16		6.483	0.17		5.149	0.24
1.40631e-09	0.000561751				0.138676	0.786917										6.128	0.17		6.666	0.18		5.236	0.25
1.44109e-09	0.000576424				0.138753	0.809145										6.256	0.18		6.779	0.19		5.385	0.26
1.47673e-09	0.000591078				0.138831	0.830738										6.349	0.19		6.84	0.2		5.489	0.27
1.51326e-09	0.000605721				0.138909	0.851745										6.581	0.21		7.041	0.21		5.628	0.28
1.55068e-09	0.000620364				0.138987	0.87221										6.686	0.22		7.058	0.22		5.716	0.29
1.58904e-09	0.000635015				0.139064	0.892171										6.767	0.23		7.145	0.23		5.89	0.3
1.62834e-09	0.000649681				0.139142	0.911663										6.907	0.24		7.254	0.24		5.951	0.31
1.66861e-09	0.000664371				0.13922	0.930716										7.22	0.26		7.428	0.26		6.038	0.32
1.70988e-09	0.000679092				0.139298	0.949358										7.592	0.28		7.568	0.34		6.143	0.33
1.75217e-09	0.00069385				0.139376	0.967612										7.906	0.3		7.799	0.37		6.212	0.34
1.7955e-09	0.000708651				0.139454	0.985501										8.138	0.31		7.881	0.41		6.317	0.35
1.83991e-09	0.000723501				0.139532	1.00305										8.266	0.33		8.064	0.46		6.561	0.36
1.88542e-09	0.000738406				0.13961	1.02026										8.533	0.36		8.369	0.55		6.726	0.37
1.93205e-09	0.000753372				0.139688	1.03717										8.614	0.38		8.522	0.6		6.822	0.38
1.97983e-09	0.000768403				0.139766	1.05379										8.823	0.41		8.949	0.73		6.857	0.39
2.0288e-09	0.000783504				0.139845	1.07012										9.009	0.44		9.184	0.84		7.014	0.4
2.07898e-09	0.000798681				0.139923	1.08619										9.149	0.46		9.437	0.96		7.057	0.41
2.1304e-09	0.000813937				0.140001	1.10201										9.323	0.49		9.864	1.15		7.162	0.43
2.18309e-09	0.000829278				0.14008	1.11758										9.509	0.53		10.526	1.43		7.301	0.46
2.23708e-09	0.000844707				0.140158	1.13291										9.718	0.57		11.24	1.59		7.589	0.53
2.29241e-09	0.000860229				0.140236	1.14803										9.939	0.61		12.016	1.68		7.728	0.57
2.34911e-09	0.000875848				0.140315	1.16293										10.473	0.72		12.443	1.75		7.876	0.62
2.40721e-09	0.000891567				0.140393	1.17762										10.775	0.8		12.948	1.91		8.208	0.78
2.46675e-09	0.000907392				0.140472	1.19212										11.066	0.87		13.331	2.05		8.26	0.82
2.52776e-09	0.000923325				0.140551	1.20643										11.53	0.98		13.776	2.21		8.469	0.98
2.59027e-09	0.00093937				0.140629	1.22055										11.687	1.03		14.072	2.35		8.617	1.14
2.65434e-09	0.000955532				0.140708	1.2345										12.163	1.17		14.429	2.51		8.809	1.36
2.71999e-09	0.000971812				0.140787	1.24827										12.657	1.38		14.987	2.8		9.027	1.58
2.78726e-09	0.000988216				0.140865	1.26188										13.221	1.6		15.266	2.97		9.175	1.81
2.8562e-09	0.00100475				0.140944	1.27534										13.494	1.69		15.44	3.13		9.332	2.2
2.92684e-09	0.00102141				0.141023	1.28863										13.906	1.78		15.754	3.32		9.48	2.83
2.99923e-09	0.0010382				0.141102	1.30178										13.894	1.91		15.902	3.48		9.532	3.75
3.07341e-09	0.00105513				0.141181	1.31479										14.202	2.04		16.172	3.77		9.767	5.22
3.14942e-09	0.00107221				0.14126	1.32765										14.398	2.17		16.381	4.01		9.924	6.92
3.22731e-09	0.00108942				0.141339	1.34038										14.86	2.44		16.712	4.37		9.924	9.36
3.30713e-09	0.00110678				0.141418	1.35298										15.361	2.77		17.061	4.88		9.959	12.32
3.38893e-09	0.00112429				0.141497	1.36545										15.653	2.93		17.217	5.2		9.95	13.83
3.47275e-09	0.00114196				0.141577	1.37779										15.853	3.11		17.479	5.6		9.985	14.86
3.55864e-09	0.00115978				0.141656	1.39002										16.224	3.5		17.766	6.11		9.985	15.86
3.64665e-09	0.00117777				0.141735	1.40212										16.677	3.86		17.854	6.44		9.994	16.85
3.73684e-09	0.00119591				0.141814	1.41411										17.037	4.24		18.202	7.09		9.994	18.02
3.82927e-09	0.00121423				0.141894	1.426										17.664	4.85		18.376	7.76		9.994	19.2
3.92397e-09	0.00123271				0.141973	1.43777										18.199	5.66		18.638	8.61		9.994	20.47
4.02102e-09	0.00125136				0.142053	1.44944										18.547	6.54		18.838	9.35		10.011	21.57
4.12048e-09	0.0012702				0.142132	1.461										18.873	7.02		19.004	10.08		10.011	22.75
4.22239e-09	0.00128921				0.142212	1.47246										19.482	7.84		19.213	10.92		10.02	24.01
4.32682e-09	0.0013084				0.142291	1.48383										19.814	8.66		19.291	11.73		10.02	25.54
4.43383e-09	0.00132778				0.142371	1.4951										20.092	9.67		19.404	12.65		10.02	26.72
4.54349e-09	0.00134736				0.142451	1.50628										20.406	11.2		19.553	13.93
4.65586e-09	0.00136712				0.14253	1.51736										20.206	12.72		19.683	15.19
4.77102e-09	0.00138708				0.14261	1.52836										20.223	16.59		19.744	16.53
4.88902e-09	0.00140724				0.14269	1.53927										20.319	18.09		19.884	18.07
5.00994e-09	0.0014276				0.14277	1.55009										20.345	19.83		19.98	19.53
5.13385e-09	0.00144816				0.14285	1.56083										20.336	21.14		20.006	21.32
5.26082e-09	0.00146894				0.14293	1.57149										20.406	22.74		20.058	23.53
5.39093e-09	0.00148993				0.14301	1.58207										20.45	25.03		20.075	25.74
5.52427e-09	0.00151113				0.14309	1.59258										20.415	26.94		20.093	27.53
5.6609e-09	0.00153256				0.14317	1.603										20.45	28.01		20.128	29.56
5.80091e-09	0.0015542				0.14325	1.61335													20.128	29.69
5.94438e-09	0.00157608				0.14333	1.62363
6.0914e-09	0.00159818				0.14341	1.63384
6.24206e-09	0.00162052				0.14349	1.64397
6.39644e-09	0.00164309				0.143571	1.65404
6.55464e-09	0.00166591				0.143651	1.66404
6.71676e-09	0.00168896				0.143731	1.67397
6.88288e-09	0.00171227				0.143812	1.68383
7.05311e-09	0.00173583				0.143892	1.69364
7.22755e-09	0.00175964				0.143973	1.70338
7.40631e-09	0.00178371				0.144053	1.71306
7.58949e-09	0.00180804				0.144134	1.72267
7.7772e-09	0.00183264				0.144215	1.73223
7.96955e-09	0.00185751				0.144295	1.74173
8.16666e-09	0.00188266				0.144376	1.75117
8.36864e-09	0.00190808				0.144457	1.76056
8.57562e-09	0.00193378				0.144538	1.76989
8.78772e-09	0.00195977				0.144619	1.77916
9.00506e-09	0.00198604				0.1447	1.78839
9.22778e-09	0.00201262				0.144781	1.79756
9.45601e-09	0.00203948				0.144862	1.80667
9.68989e-09	0.00206665				0.144943	1.81574
9.92954e-09	0.00209413				0.145024	1.82475
1.01751e-08	0.00212192				0.145105	1.83372
1.04268e-08	0.00215002				0.145186	1.84264
1.06847e-08	0.00217844				0.145268	1.85151
1.09489e-08	0.00220718				0.145349	1.86033
1.12197e-08	0.00223625				0.14543	1.86911
1.14972e-08	0.00226565				0.145512	1.87784
1.17816e-08	0.00229539				0.145593	1.88652
1.2073e-08	0.00232546				0.145674	1.89516
1.23716e-08	0.00235589				0.145756	1.90376
1.26776e-08	0.00238666				0.145838	1.91231
1.29911e-08	0.00241779				0.145919	1.92082
1.33124e-08	0.00244927				0.146001	1.92929
1.36417e-08	0.00248112				0.146083	1.93771
1.39791e-08	0.00251334				0.146164	1.9461
1.43248e-08	0.00254593				0.146246	1.95445
1.46791e-08	0.0025789				0.146328	1.96275
1.50421e-08	0.00261225				0.14641	1.97102
1.54142e-08	0.002646				0.146492	1.97925
1.57954e-08	0.00268013				0.146574	1.98744
1.61861e-08	0.00271467				0.146656	1.99559
1.65864e-08	0.0027496				0.146738	2.0037
1.69966e-08	0.00278495				0.14682	2.01178
1.7417e-08	0.00282071				0.146902	2.01982
1.78478e-08	0.00285689				0.146984	2.02783
1.82892e-08	0.0028935				0.147067	2.0358
1.87415e-08	0.00293054				0.147149	2.04374
1.92051e-08	0.00296801				0.147231	2.05164
1.96801e-08	0.00300592				0.147314	2.0595
2.01668e-08	0.00304429				0.147396	2.06734
2.06656e-08	0.0030831				0.147479	2.07514
2.11767e-08	0.00312238				0.147561	2.08291
2.17005e-08	0.00316212				0.147644	2.09064
2.22372e-08	0.00320233				0.147726	2.09835
2.27872e-08	0.00324301				0.147809	2.10602
2.33507e-08	0.00328418				0.147892	2.11366
2.39283e-08	0.00332584				0.147975	2.12127
2.45201e-08	0.003368				0.148057	2.12885
2.51265e-08	0.00341065				0.14814	2.1364
2.5748e-08	0.00345382				0.148223	2.14392
2.63848e-08	0.0034975				0.148306	2.15141
2.70374e-08	0.0035417				0.148389	2.15887
2.77061e-08	0.00358643				0.148472	2.1663
2.83913e-08	0.00363169				0.148555	2.1737
2.90935e-08	0.00367749				0.148638	2.18108
2.98131e-08	0.00372384				0.148722	2.18842
3.05504e-08	0.00377075				0.148805	2.19574
3.1306e-08	0.00381822				0.148888	2.20303
3.20803e-08	0.00386626				0.148971	2.2103
3.28737e-08	0.00391487				0.149055	2.21754
3.36868e-08	0.00396407				0.149138	2.22475
3.452e-08	0.00401385				0.149222	2.23194
3.53737e-08	0.00406424				0.149305	2.23909
3.62486e-08	0.00411523				0.149389	2.24623
3.71452e-08	0.00416684				0.149472	2.25334
3.80639e-08	0.00421906				0.149556	2.26042
3.90053e-08	0.00427192				0.14964	2.26748
3.997e-08	0.00432541				0.149723	2.27451
4.09586e-08	0.00437955				0.149807	2.28152
4.19716e-08	0.00443434				0.149891	2.28851
4.30097e-08	0.00448979				0.149975	2.29547
4.40734e-08	0.00454591				0.150059	2.30241
4.51635e-08	0.0046027				0.150143	2.30932
4.62805e-08	0.00466019				0.150227	2.31621
4.74251e-08	0.00471837				0.150311	2.32308
4.85981e-08	0.00477725				0.150395	2.32993
4.98e-08	0.00483684				0.150479	2.33675
5.10317e-08	0.00489716				0.150563	2.34355
5.22939e-08	0.0049582				0.150648	2.35033
5.35872e-08	0.00501999				0.150732	2.35708
5.49126e-08	0.00508252				0.150816	2.36382
5.62707e-08	0.00514581				0.150901	2.37053
5.76625e-08	0.00520987				0.150985	2.37722
5.90886e-08	0.0052747				0.15107	2.3839
6.055e-08	0.00534032				0.151154	2.39055
6.20476e-08	0.00540674				0.151239	2.39717
6.35822e-08	0.00547396				0.151323	2.40378
6.51548e-08	0.005542				0.151408	2.41037
6.67662e-08	0.00561086				0.151493	2.41694
6.84176e-08	0.00568056				0.151578	2.42349
7.01097e-08	0.00575111				0.151663	2.43001
7.18437e-08	0.00582252				0.151747	2.43652
7.36206e-08	0.00589479				0.151832	2.44301
7.54414e-08	0.00596795				0.151917	2.44948
7.73073e-08	0.00604199				0.152002	2.45593
7.92193e-08	0.00611693				0.152087	2.46236
8.11786e-08	0.00619279				0.152172	2.46878
8.31864e-08	0.00626956				0.152258	2.47517
8.52438e-08	0.00634728				0.152343	2.48154
8.73522e-08	0.00642594				0.152428	2.4879
8.95126e-08	0.00650555				0.152513	2.49424
9.17265e-08	0.00658614				0.152599	2.50056
9.39952e-08	0.00666771				0.152684	2.50686
9.63199e-08	0.00675027				0.15277	2.51315
9.87022e-08	0.00683384				0.152855	2.51942
1.01143e-07	0.00691843				0.152941	2.52567
1.03645e-07	0.00700405				0.153026	2.5319
1.06208e-07	0.00709071				0.153112	2.53811
1.08835e-07	0.00717844				0.153198	2.54431
1.11527e-07	0.00726723				0.153283	2.55049
1.14285e-07	0.0073571				0.153369	2.55666
1.17112e-07	0.00744807				0.153455	2.5628
1.20008e-07	0.00754015				0.153541	2.56893
1.22977e-07	0.00763336				0.153627	2.57505
1.26018e-07	0.0077277				0.153713	2.58115
1.29135e-07	0.0078232				0.153799	2.58723
1.32329e-07	0.00791986				0.153885	2.5933
1.35602e-07	0.0080177				0.153971	2.59935
1.38955e-07	0.00811674				0.154057	2.60538
1.42392e-07	0.00821699				0.154143	2.6114
1.45914e-07	0.00831846				0.15423	2.6174
1.49523e-07	0.00842117				0.154316	2.62339
1.53221e-07	0.00852514				0.154402	2.62936
1.5701e-07	0.00863038				0.154489	2.63532
1.60894e-07	0.0087369				0.154575	2.64126
1.64873e-07	0.00884473				0.154662	2.64719
1.68951e-07	0.00895387				0.154748	2.6531
1.73129e-07	0.00906435				0.154835	2.659
1.77411e-07	0.00917618				0.154921	2.66488
1.81799e-07	0.00928938				0.155008	2.67075
1.86296e-07	0.00940397				0.155095	2.6766
1.90903e-07	0.00951995				0.155182	2.68244
1.95625e-07	0.00963735				0.155269	2.68827
2.00463e-07	0.00975619				0.155355	2.69408
2.05421e-07	0.00987649				0.155442	2.69988
2.10502e-07	0.00999825				0.155529	2.70566
2.15708e-07	0.0101215				0.155616	2.71143
2.21043e-07	0.0102463				0.155704	2.71718
2.2651e-07	0.0103726				0.155791	2.72292
2.32112e-07	0.0105004				0.155878	2.72865
2.37853e-07	0.0106298				0.155965	2.73437
2.43736e-07	0.0107608				0.156052	2.74007
2.49764e-07	0.0108934				0.15614	2.74576
2.55941e-07	0.0110276				0.156227	2.75143
2.62272e-07	0.0111635				0.156315	2.75709
2.68758e-07	0.011301				0.156402	2.76274
2.75405e-07	0.0114402				0.15649	2.76838
2.82217e-07	0.0115811				0.156577	2.774
2.89197e-07	0.0117237				0.156665	2.77961
2.96349e-07	0.0118681				0.156752	2.78521
3.03679e-07	0.0120142				0.15684	2.79079
3.1119e-07	0.0121622				0.156928	2.79636
3.18886e-07	0.0123119				0.157016	2.80192
3.26773e-07	0.0124635				0.157104	2.80747
3.34855e-07	0.012617				0.157192	2.813
3.43137e-07	0.0127723				0.15728	2.81853
3.51624e-07	0.0129295				0.157368	2.82404
3.60321e-07	0.0130887				0.157456	2.82954
3.69232e-07	0.0132498				0.157544	2.83502
3.78364e-07	0.0134129				0.157632	2.8405
3.87722e-07	0.0135779				0.15772	2.84596
3.97312e-07	0.013745				0.157808	2.85141
4.07138e-07	0.0139142				0.157897	2.85685
4.17208e-07	0.0140854				0.157985	2.86228
4.27527e-07	0.0142587				0.158073	2.86769
4.38101e-07	0.0144341				0.158162	2.8731
4.48936e-07	0.0146117				0.15825	2.87849
4.6004e-07	0.0147915				0.158339	2.88387
4.71418e-07	0.0149735				0.158428	2.88925
4.83077e-07	0.0151577				0.158516	2.89461
4.95025e-07	0.0153441				0.158605	2.89995
5.07268e-07	0.0155329				0.158694	2.90529
5.19814e-07	0.0157239				0.158783	2.91062
5.32671e-07	0.0159173				0.158871	2.91593
5.45845e-07	0.0161131				0.15896	2.92124
5.59345e-07	0.0163113				0.159049	2.92653
5.7318e-07	0.0165119				0.159138	2.93182
5.87356e-07	0.0167149				0.159227	2.93709
6.01883e-07	0.0169205				0.159317	2.94235
6.16769e-07	0.0171285				0.159406	2.9476
6.32023e-07	0.0173391				0.159495	2.95284
6.47655e-07	0.0175523				0.159584	2.95807
6.63673e-07	0.0177681				0.159673	2.96329
6.80088e-07	0.0179866				0.159763	2.9685
6.96908e-07	0.0182077				0.159852	2.9737
7.14145e-07	0.0184316				0.159942	2.97889
7.31807e-07	0.0186582				0.160031	2.98407
7.49907e-07	0.0188875				0.160121	2.98924
7.68454e-07	0.0191197				0.16021	2.9944
7.8746e-07	0.0193547				0.1603	2.99955
8.06936e-07	0.0195927				0.16039	3.00469
8.26894e-07	0.0198335				0.16048	3.00982
8.47345e-07	0.0200772				0.160569	3.01494
8.68302e-07	0.020324				0.160659	3.02005
8.89778e-07	0.0205738				0.160749	3.02515
9.11785e-07	0.0208267				0.160839	3.03024
9.34336e-07	0.0210826				0.160929	3.03532
9.57444e-07	0.0213417				0.161019	3.04039
9.81124e-07	0.021604				0.161109	3.04545
1.00539e-06	0.0218694				0.161199	3.05051
1.03026e-06	0.0221382				0.16129	3.05555
1.05574e-06	0.0224102				0.16138	3.06059
1.08185e-06	0.0226856				0.16147	3.06561
1.10861e-06	0.0229643				0.161561	3.07063
1.13602e-06	0.0232465				0.161651	3.07563
1.16412e-06	0.0235321				0.161741	3.08063
1.19291e-06	0.0238212				0.161832	3.08562
1.22242e-06	0.0241139				0.161923	3.0906
1.25265e-06	0.0244101				0.162013	3.09557
1.28363e-06	0.02471				0.162104	3.10053
1.31538e-06	0.0250136				0.162195	3.10548
1.34791e-06	0.0253208				0.162285	3.11043
1.38125e-06	0.0256319				0.162376	3.11536
1.41541e-06	0.0259467				0.162467	3.12029
1.45042e-06	0.0262654				0.162558	3.12521
1.48629e-06	0.0265881				0.162649	3.13011
1.52305e-06	0.0269146				0.16274	3.13501
1.56072e-06	0.0272452				0.162831	3.13991
1.59932e-06	0.0275799				0.162922	3.14479
1.63888e-06	0.0279186				0.163013	3.14966
1.67941e-06	0.0282615				0.163105	3.15453
1.72095e-06	0.0286086				0.163196	3.15939
1.76351e-06	0.0289599				0.163287	3.16424
1.80713e-06	0.0293155				0.163379	3.16908
1.85183e-06	0.0296756				0.16347	3.17391
1.89763e-06	0.03004				0.163561	3.17874
1.94456e-06	0.0304088				0.163653	3.18355
1.99265e-06	0.0307823				0.163745	3.18836
2.04194e-06	0.0311602				0.163836	3.19316
2.09244e-06	0.0315428				0.163928	3.19796
2.14419e-06	0.0319301				0.16402	3.20274
2.19722e-06	0.0323222				0.164111	3.20752
2.25157e-06	0.032719				0.164203	3.21229
2.30725e-06	0.0331207				0.164295	3.21705
2.36432e-06	0.0335274				0.164387	3.2218
2.4228e-06	0.033939				0.164479	3.22654
2.48272e-06	0.0343556				0.164571	3.23128
2.54412e-06	0.0347774				0.164663	3.23601
2.60704e-06	0.0352043				0.164755	3.24073
2.67152e-06	0.0356365				0.164848	3.24545
2.7376e-06	0.0360739				0.16494	3.25015
2.80531e-06	0.0365168				0.165032	3.25485
2.87469e-06	0.036965				0.165125	3.25954
2.94579e-06	0.0374187				0.165217	3.26423
3.01865e-06	0.037878				0.165309	3.2689
3.09331e-06	0.0383429				0.165402	3.27357
3.16981e-06	0.0388135				0.165495	3.27823
3.24821e-06	0.0392899				0.165587	3.28289
3.32855e-06	0.0397721				0.16568	3.28753
3.41087e-06	0.0402602				0.165773	3.29217
3.49523e-06	0.0407542				0.165865	3.29681
3.58168e-06	0.0412544				0.165958	3.30143
3.67026e-06	0.0417606				0.166051	3.30605
3.76104e-06	0.0422731				0.166144	3.31066
3.85406e-06	0.0427918				0.166237	3.31526
3.94938e-06	0.0433169				0.16633	3.31986
4.04706e-06	0.0438484				0.166423	3.32445
4.14715e-06	0.0443864				0.166516	3.32903
4.24972e-06	0.044931				0.166609	3.3336
4.35483e-06	0.0454823				0.166703	3.33817
4.46254e-06	0.0460403				0.166796	3.34273
4.57291e-06	0.0466051				0.166889	3.34729
4.68601e-06	0.0471769				0.166983	3.35183
4.80191e-06	0.0477556				0.167076	3.35637
4.92067e-06	0.0483415				0.16717	3.36091
5.04237e-06	0.0489345				0.167263	3.36543
5.16709e-06	0.0495347				0.167357	3.36995
5.29488e-06	0.0501423				0.16745	3.37447
5.42584e-06	0.0507574				0.167544	3.37897
5.56003e-06	0.05138				0.167638	3.38347
5.69755e-06	0.0520101				0.167732	3.38797
5.83846e-06	0.052648				0.167826	3.39245
5.98287e-06	0.0532937				0.16792	3.39693
6.13084e-06	0.0539473				0.168014	3.40141
6.28247e-06	0.0546089				0.168108	3.40587
6.43785e-06	0.0552786				0.168202	3.41033
6.59708e-06	0.0559564				0.168296	3.41479
6.76024e-06	0.0566426				0.16839	3.41923
6.92744e-06	0.0573372				0.168484	3.42367
7.09878e-06	0.0580402				0.168578	3.42811
7.27435e-06	0.0587518				0.168673	3.43254
7.45426e-06	0.0594722				0.168767	3.43696
7.63863e-06	0.0602013				0.168862	3.44137
7.82755e-06	0.0609394				0.168956	3.44578
8.02115e-06	0.0616865				0.169051	3.45019
8.21953e-06	0.0624427				0.169145	3.45458
8.42283e-06	0.0632081				0.16924	3.45897
8.63115e-06	0.0639829				0.169335	3.46336
8.84462e-06	0.0647672				0.169429	3.46774
9.06337e-06	0.0655611				0.169524	3.47211
9.28753e-06	0.0663646				0.169619	3.47647
9.51724e-06	0.067178				0.169714	3.48083
9.75262e-06	0.0680013				0.169809	3.48519
9.99383e-06	0.0688347				0.169904	3.48953
1.0241e-05	0.0696783				0.169999	3.49388
1.04943e-05	0.0705321				0.170094	3.49821
1.07538e-05	0.0713964				0.17019	3.50254
1.10198e-05	0.0722713				0.170285	3.50686
1.12924e-05	0.0731568				0.17038	3.51118
1.15717e-05	0.0740531				0.170475	3.51549
1.18579e-05	0.0749604				0.170571	3.5198
1.21511e-05	0.0758787				0.170666	3.5241
1.24517e-05	0.0768083				0.170762	3.52839
1.27596e-05	0.0777492				0.170857	3.53268
1.30752e-05	0.0787016				0.170953	3.53697
1.33986e-05	0.0796656				0.171049	3.54124
1.373e-05	0.0806414				0.171144	3.54551
1.40696e-05	0.0816291				0.17124	3.54978
1.44175e-05	0.0826288				0.171336	3.55404
1.47741e-05	0.0836408				0.171432	3.55829
1.51395e-05	0.084665				0.171528	3.56254
1.5514e-05	0.0857018				0.171624	3.56678
1.58977e-05	0.0867512				0.17172	3.57102
1.62909e-05	0.0878134				0.171816	3.57525
1.66938e-05	0.0888886				0.171912	3.57948
1.71067e-05	0.0899769				0.172008	3.5837
1.75298e-05	0.0910784				0.172105	3.58792
1.79633e-05	0.0921933				0.172201	3.59213
1.84076e-05	0.0933219				0.172297	3.59633
1.88629e-05	0.0944642				0.172394	3.60053
1.93294e-05	0.0956204				0.17249	3.60472
1.98075e-05	0.0967907				0.172587	3.60891
2.02974e-05	0.0979753				0.172683	3.61309
2.07994e-05	0.0991743				0.17278	3.61727
2.13138e-05	0.100388				0.172877	3.62144
2.1841e-05	0.101616				0.172973	3.62561
2.23811e-05	0.10286				0.17307	3.62977
2.29347e-05	0.104118				0.173167	3.63392
2.35019e-05	0.105392				0.173264	3.63808
2.40832e-05	0.106681				0.173361	3.64222
2.46788e-05	0.107986				0.173458	3.64636
2.52892e-05	0.109307				0.173555	3.6505
2.59147e-05	0.110644				0.173652	3.65463
2.65556e-05	0.111997				0.173749	3.65875
2.72124e-05	0.113367				0.173847	3.66287
2.78855e-05	0.114753				0.173944	3.66698
2.85751e-05	0.116156				0.174041	3.67109
2.92819e-05	0.117577				0.174139	3.6752
3.00061e-05	0.119014				0.174236	3.6793
3.07482e-05	0.120469				0.174334	3.68339
3.15087e-05	0.121942				0.174431	3.68748
3.2288e-05	0.123432				0.174529	3.69156
3.30866e-05	0.124941				0.174626	3.69564
3.39049e-05	0.126468				0.174724	3.69972
3.47435e-05	0.128013				0.174822	3.70379
3.56028e-05	0.129578				0.17492	3.70785
3.64833e-05	0.131161				0.175018	3.71191
3.73857e-05	0.132763				0.175116	3.71596
3.83103e-05	0.134385				0.175214	3.72001
3.92578e-05	0.136027				0.175312	3.72406
4.02288e-05	0.137689				0.17541	3.7281
4.12238e-05	0.13937				0.175508	3.73213
4.22433e-05	0.141072				0.175606	3.73616
4.32881e-05	0.142795				0.175704	3.74019
4.43588e-05	0.144539				0.175803	3.74421
4.54559e-05	0.146304				0.175901	3.74822
4.65801e-05	0.14809				0.176	3.75223
4.77322e-05	0.149898				0.176098	3.75624
4.89127e-05	0.151727				0.176197	3.76024
5.01225e-05	0.153579				0.176295	3.76424
5.13621e-05	0.155454				0.176394	3.76823
5.26325e-05	0.157351				0.176493	3.77222
5.39342e-05	0.15927				0.176591	3.7762
5.52681e-05	0.161214				0.17669	3.78018
5.66351e-05	0.16318				0.176789	3.78415
5.80358e-05	0.165171				0.176888	3.78812
5.94712e-05	0.167185				0.176987	3.79208
6.09421e-05	0.169224				0.177086	3.79604
6.24493e-05	0.171288				0.177185	3.8
6.39939e-05	0.173377				0.177284	3.80395
6.55766e-05	0.17549				0.177384	3.80789
6.71985e-05	0.17763				0.177483	3.81184
6.88605e-05	0.179795				0.177582	3.81577
7.05636e-05	0.181986				0.177682	3.81971
7.23089e-05	0.184204				0.177781	3.82363
7.40973e-05	0.186448				0.177881	3.82756
7.59299e-05	0.18872				0.17798	3.83148
7.78078e-05	0.191019				0.17808	3.83539
7.97322e-05	0.193346				0.178179	3.8393
8.17042e-05	0.1957				0.178279	3.84321
8.3725e-05	0.198083				0.178379	3.84711
8.57958e-05	0.200495				0.178479	3.85101
8.79177e-05	0.202936				0.178579	3.8549
9.00922e-05	0.205407				0.178679	3.85879
9.23204e-05	0.207907				0.178779	3.86267
9.46037e-05	0.210437				0.178879	3.86655
9.69435e-05	0.212997				0.178979	3.87043
9.93412e-05	0.215589				0.179079	3.8743
0.000101798	0.218211				0.179179	3.87817
0.000104316	0.220865				0.179279	3.88203
0.000106896	0.223551				0.17938	3.88589
0.00010954	0.226269				0.17948	3.88974
0.000112249	0.22902				0.179581	3.89359
0.000115025	0.231804				0.179681	3.89744
0.00011787	0.234622				0.179782	3.90128
0.000120785	0.237473				0.179882	3.90512
0.000123773	0.240358				0.179983	3.90895
0.000126834	0.243278				0.180084	3.91278
0.000129971	0.246233				0.180184	3.9166
0.000133185	0.249223				0.180285	3.92042
0.00013648	0.252249				0.180386	3.92424
0.000139855	0.255311				0.180487	3.92805
0.000143314	0.25841				0.180588	3.93186
0.000146859	0.261546				0.180689	3.93567
0.000150491	0.26472				0.18079	3.93947
0.000154213	0.267931				0.180891	3.94326
0.000158027	0.271181				0.180993	3.94706
0.000161935	0.27447				0.181094	3.95085
0.00016594	0.277798				0.181195	3.95463
0.000170045	0.281165				0.181297	3.95841
0.00017425	0.284573				0.181398	3.96219
0.00017856	0.288021				0.1815	3.96596
0.000182976	0.291511				0.181601	3.96973
0.000187502	0.295042				0.181703	3.97349
0.000192139	0.298615				0.181805	3.97725
0.000196891	0.30223				0.181906	3.98101
0.000201761	0.305889				0.182008	3.98476
0.000206751	0.309591				0.18211	3.98851
0.000211865	0.313337				0.182212	3.99226
0.000217105	0.317128				0.182314	3.996
0.000222474	0.320963				0.182416	3.99974
0.000227977	0.324844				0.182518	4.00347
0.000233615	0.328771				0.18262	4.0072
0.000239393	0.332745				0.182722	4.01093
0.000245314	0.336766				0.182825	4.01465
0.000251381	0.340834				0.182927	4.01837
0.000257598	0.34495				0.183029	4.02208
0.00026397	0.349116				0.183132	4.02579
0.000270498	0.35333				0.183234	4.0295
0.000277188	0.357594				0.183337	4.0332
0.000284044	0.361908				0.183439	4.0369
0.000291069	0.366274				0.183542	4.0406
0.000298268	0.37069				0.183645	4.04429
0.000305645	0.375159				0.183748	4.04798
0.000313205	0.379681				0.18385	4.05166
0.000320951	0.384255				0.183953	4.05534
0.000328889	0.388884				0.184056	4.05902
0.000337023	0.393566				0.184159	4.06269
0.000345359	0.398304				0.184262	4.06636
0.000353901	0.403098				0.184365	4.07003
0.000362653	0.407947				0.184469	4.07369
0.000371623	0.412854				0.184572	4.07735
0.000380814	0.417818				0.184675	4.08101
0.000390233	0.422839				0.184778	4.08466
0.000399884	0.42792				0.184882	4.08831
0.000409774	0.43306				0.184985	4.09195
0.000419909	0.43826				0.185089	4.09559
0.000430295	0.443521				0.185192	4.09923
0.000440937	0.448843				0.185296	4.10287
0.000451843	0.454227				0.1854	4.1065
0.000463018	0.459674				0.185504	4.11012
0.00047447	0.465183				0.185607	4.11375
0.000486205	0.470757				0.185711	4.11737
0.00049823	0.476396				0.185815	4.12098
0.000510552	0.4821				0.185919	4.1246
0.00052318	0.48787				0.186023	4.1282
0.00053612	0.493707				0.186127	4.13181
0.000549379	0.499612				0.186231	4.13541
0.000562967	0.505584				0.186336	4.13901
0.000576891	0.511626				0.18644	4.14261
0.000591159	0.517737				0.186544	4.1462
0.00060578	0.523918				0.186649	4.14979
0.000620762	0.530171				0.186753	4.15337
0.000636115	0.536496				0.186858	4.15696
0.000651848	0.542893				0.186962	4.16054
0.00066797	0.549364				0.187067	4.16411
0.000684491	0.555909				0.187172	4.16768
0.00070142	0.562528				0.187276	4.17125
0.000718768	0.569224				0.187381	4.17482
0.000736545	0.575995				0.187486	4.17838
0.000754762	0.582845				0.187591	4.18194
0.00077343	0.589772				0.187696	4.18549
0.000792559	0.596778				0.187801	4.18904
0.000812161	0.603863				0.187906	4.19259
0.000832248	0.61103				0.188011	4.19614
0.000852831	0.618277				0.188116	4.19968
0.000873924	0.625606				0.188222	4.20322
0.000895539	0.633019				0.188327	4.20675
0.000917688	0.640515				0.188432	4.21029
0.000940385	0.648095				0.188538	4.21381
0.000963643	0.655761				0.188643	4.21734
0.000987477	0.663514				0.188749	4.22086
0.0010119	0.671353				0.188855	4.22438
0.00103693	0.67928				0.18896	4.2279
0.00106257	0.687297				0.189066	4.23141
0.00108885	0.695402				0.189172	4.23492
0.00111578	0.703599				0.189278	4.23843
0.00114338	0.711887				0.189384	4.24193
0.00117166	0.720267				0.18949	4.24543
0.00120064	0.72874				0.189596	4.24893
0.00123033	0.737307				0.189702	4.25242
0.00126076	0.74597				0.189808	4.25591
0.00129194	0.754728				0.189914	4.2594
0.0013239	0.763583				0.190021	4.26288
0.00135664	0.772535				0.190127	4.26636
0.00139019	0.781586				0.190233	4.26984
0.00142458	0.790737				0.19034	4.27332
0.00145981	0.799988				0.190446	4.27679
0.00149592	0.809341				0.190553	4.28026
0.00153291	0.818795				0.190659	4.28372
0.00157083	0.828353				0.190766	4.28718
0.00160968	0.838015				0.190873	4.29064
0.00164949	0.847782				0.19098	4.2941
0.00169029	0.857655				0.191087	4.29755
0.00173209	0.867635				0.191194	4.301
0.00177493	0.877723				0.191301	4.30445
0.00181883	0.88792				0.191408	4.3079
0.00186381	0.898227				0.191515	4.31134
0.00190991	0.908644				0.191622	4.31477
0.00195715	0.919173				0.191729	4.31821
0.00200556	0.929814				0.191836	4.32164
0.00205516	0.94057				0.191944	4.32507
0.00210599	0.95144				0.192051	4.3285
0.00215807	0.962425				0.192159	4.33192
0.00221145	0.973527				0.192266	4.33534
0.00226614	0.984747				0.192374	4.33876
0.00232219	0.996085				0.192482	4.34217
0.00237963	1.00754				0.192589	4.34558
0.00243848	1.01912				0.192697	4.34899
0.00249879	1.03082				0.192805	4.3524
0.00256059	1.04264				0.192913	4.3558
0.00262392	1.05459				0.193021	4.3592
0.00268882	1.06666				0.193129	4.3626
0.00275532	1.07885				0.193237	4.36599
0.00282347	1.09117				0.193345	4.36938
0.0028933	1.10362				0.193453	4.37277
0.00296486	1.1162				0.193561	4.37616
0.00303819	1.1289				0.19367	4.37954
0.00311333	1.14174				0.193778	4.38292
0.00319033	1.1547				0.193887	4.38629
0.00326924	1.1678				0.193995	4.38967
0.0033501	1.18104				0.194104	4.39304
0.00343295	1.1944				0.194212	4.39641
0.00351786	1.20791				0.194321	4.39977
0.00360487	1.22154				0.19443	4.40314
0.00369403	1.23532				0.194539	4.40649
0.00378539	1.24923				0.194647	4.40985
0.00387901	1.26328				0.194756	4.41321
0.00397495	1.27748				0.194865	4.41656
0.00407326	1.29181				0.194974	4.41991
0.004174	1.30629				0.195084	4.42325
0.00427724	1.3209				0.195193	4.42659
0.00438303	1.33567				0.195302	4.42993
0.00449143	1.35057				0.195411	4.43327
0.00460252	1.36563				0.195521	4.43661
0.00471635	1.38083				0.19563	4.43994
0.004833	1.39617				0.19574	4.44327
0.00495253	1.41167				0.195849	4.44659
0.00507502	1.42732				0.195959	4.44992
0.00520054	1.44311				0.196068	4.45324
0.00532916	1.45906				0.196178	4.45656
0.00546097	1.47516				0.196288	4.45987
0.00559603	1.49142				0.196398	4.46319
0.00573444	1.50783				0.196508	4.4665
0.00587627	1.52439				0.196618	4.4698
0.0060216	1.54111				0.196728	4.47311
0.00617053	1.55799				0.196838	4.47641
0.00632315	1.57503				0.196948	4.47971
0.00647954	1.59222				0.197058	4.48301
0.00663979	1.60958				0.197168	4.4863
0.00680401	1.62709				0.197279	4.48959
0.00697229	1.64477				0.197389	4.49288
0.00714474	1.66261				0.1975	4.49617
0.00732145	1.68062				0.19761	4.49945
0.00750253	1.69879				0.197721	4.50273
0.00768809	1.71713				0.197831	4.50601
0.00787823	1.73563				0.197942	4.50928
0.00807308	1.7543				0.198053	4.51256
0.00827275	1.77314				0.198164	4.51583
0.00847736	1.79214				0.198275	4.5191
0.00868703	1.81132				0.198386	4.52236
0.00890188	1.83067				0.198497	4.52562
0.00912205	1.85019				0.198608	4.52888
0.00934766	1.86989				0.198719	4.53214
0.00957886	1.88976				0.19883	4.5354
0.00981577	1.9098				0.198941	4.53865
0.0100585	1.93002				0.199053	4.5419
0.0103073	1.95042				0.199164	4.54515
0.0105622	1.97099				0.199276	4.54839
0.0108235	1.99175				0.199387	4.55163
0.0110912	2.01268				0.199499	4.55487
0.0113655	2.03379				0.19961	4.55811
0.0116466	2.05509				0.199722	4.56134
0.0119346	2.07656				0.199834	4.56458
0.0122298	2.09823				0.199946	4.56781
0.0125323	2.12007				0.200058	4.57103
0.0128422	2.1421				0.20017	4.57426
0.0131599	2.16432				0.200282	4.57748
0.0134854	2.18673				0.200394	4.5807
0.0138189	2.20932				0.200506	4.58392
0.0141607	2.2321				0.200618	4.58713
0.0145109	2.25508				0.20073	4.59034
0.0148698	2.27824				0.200843	4.59355
0.0152376	2.3016				0.200955	4.59676
0.0156144	2.32515				0.201067	4.59997
0.0160006	2.3489				0.20118	4.60317
0.0163963	2.37284				0.201293	4.60637
0.0168019	2.39698				0.201405	4.60957
0.0172174	2.42132				0.201518	4.61276
0.0176433	2.44586				0.201631	4.61595
0.0180796	2.4706				0.201744	4.61914
0.0185268	2.49554				0.201856	4.62233
0.018985	2.52068				0.201969	4.62552
0.0194546	2.54603				0.202082	4.6287
0.0199357	2.57159				0.202196	4.63188
0.0204288	2.59735				0.202309	4.63506
0.020934	2.62332				0.202422	4.63823
0.0214518	2.6495				0.202535	4.64141
0.0219824	2.67589				0.202649	4.64458
0.0225261	2.70249				0.202762	4.64775
0.0230832	2.72931				0.202875	4.65091
0.0236541	2.75635				0.202989	4.65408
0.0242391	2.7836				0.203103	4.65724
0.0248386	2.81107				0.203216	4.6604
0.0254529	2.83876				0.20333	4.66356
0.0260825	2.86668				0.203444	4.66671
0.0267276	2.89482				0.203558	4.66986
0.0273886	2.92318				0.203672	4.67301
0.028066	2.95177				0.203786	4.67616
0.0287602	2.9806				0.2039	4.67931
0.0294715	3.00966				0.204014	4.68245
0.0302004	3.03895				0.204128	4.68559
0.0309473	3.06847				0.204242	4.68873
0.0317127	3.09824				0.204356	4.69186
0.0324971	3.12825				0.204471	4.695
0.0333008	3.1585				0.204585	4.69813
0.0341244	3.189				0.2047	4.70126
0.0349684	3.21975				0.204814	4.70438
0.0358333	3.25075				0.204929	4.70751
0.0367195	3.282				0.205044	4.71063
0.0376277	3.31351				0.205158	4.71375
0.0385584	3.34529				0.205273	4.71687
0.039512	3.37732				0.205388	4.71998
0.0404892	3.40963				0.205503	4.7231
0.0414907	3.4422				0.205618	4.72621
0.0425168	3.47505				0.205733	4.72932
0.0435684	3.50818				0.205848	4.73242
0.044646	3.54159				0.205963	4.73553
0.0457502	3.57529				0.206079	4.73863
0.0468817	3.60928				0.206194	4.74173
0.0480412	3.64356				0.206309	4.74483
0.0492294	3.67815				0.206425	4.74792
0.050447	3.71304				0.20654	4.75101
0.0516947	3.74824				0.206656	4.7541
0.0529732	3.78376				0.206772	4.75719
0.0542834	3.8196				0.206887	4.76028
0.055626	3.85576				0.207003	4.76336
0.0570018	3.89227				0.207119	4.76645
0.0584116	3.92911				0.207235	4.76953
0.0598562	3.9663				0.207351	4.7726
0.0613367	4.00386				0.207467	4.77568
0.0628537	4.04177				0.207583	4.77875
0.0644082	4.08006				0.207699	4.78182
0.0660012	4.11873				0.207815	4.78489
0.0676336	4.15779				0.207932	4.78796
0.0693064	4.19726				0.208048	4.79102
0.0710205	4.23714				0.208165	4.79409
0.072777	4.27744				0.208281	4.79715
0.074577	4.31819				0.208398	4.80021
0.0764215	4.35938				0.208514	4.80326
0.0783116	4.40104				0.208631	4.80632
0.0802485	4.44318				0.208748	4.80937
0.0822332	4.48582				0.208865	4.81242
0.0842671	4.52898				0.208981	4.81546
0.0863513	4.57268				0.209098	4.81851
0.088487	4.61694				0.209215	4.82155
0.0906755	4.66178				0.209332	4.82459
0.0929181	4.70724				0.20945	4.82763
0.0952162	4.75334				0.209567	4.83067
0.0975712	4.80011				0.209684	4.8337
0.0999844	4.84759				0.209801	4.83674
0.102457	4.89584				0.209919	4.83977
0.104991	4.94489				0.210036	4.8428
0.107588	4.9948				0.210154	4.84582
0.110249	5.04564				0.210272	4.84885
0.112976	5.09749				0.210389	4.85187
0.11577	5.15046				0.210507	4.85489
0.118633	5.20465				0.210625	4.85791
0.121567	5.26023				0.210743	4.86092
0.124574	5.31741				0.210861	4.86394
0.127655	5.37651				0.210979	4.86695
0.130812	5.43799				0.211097	4.86996
0.134048	5.50279				0.211215	4.87297
0.137363	5.57007				0.211333	4.87597
0.140761	5.63783				0.211451	4.87898
0.144242	5.70608				0.21157	4.88198
0.147809	5.77482				0.211688	4.88498
0.151465	5.84405				0.211806	4.88798
0.155211	5.91378				0.211925	4.89097
0.15905	5.98401				0.212044	4.89397
0.162984	6.05473				0.212162	4.89696
0.167015	6.12597				0.212281	4.89995
0.171146	6.19771				0.2124	4.90294
0.175378	6.26996				0.212519	4.90592
0.179716	6.34272				0.212638	4.90891
0.184161	6.41599				0.212757	4.91189
0.188716	6.48978				0.212876	4.91487
0.193383	6.56408				0.212995	4.91784
0.198166	6.6389				0.213114	4.92082
0.203067	6.71424				0.213233	4.92379
0.20809	6.7901				0.213353	4.92677
0.213236	6.86648				0.213472	4.92974
0.21851	6.94339				0.213592	4.9327
0.223915	7.02081				0.213711	4.93567
0.229453	7.09876				0.213831	4.93863
0.235128	7.17724				0.21395	4.9416
0.240943	7.25623				0.21407	4.94455
0.246902	7.33575				0.21419	4.94751
0.253009	7.4158				0.21431	4.95047
0.259266	7.49636				0.21443	4.95342
0.265679	7.57745				0.21455	4.95638
0.27225	7.65906				0.21467	4.95933
0.278983	7.74119				0.21479	4.96227
0.285883	7.82384				0.21491	4.96522
0.292954	7.90701				0.21503	4.96816
0.300199	7.99069				0.215151	4.97111
0.307624	8.07489				0.215271	4.97405
0.315233	8.1596				0.215392	4.97699
0.323029	8.24481				0.215512	4.97992
0.331018	8.33053				0.215633	4.98286
0.339205	8.41676				0.215753	4.98579
0.347595	8.50349				0.215874	4.98872
0.356192	8.59071				0.215995	4.99165
0.365002	8.67843				0.216116	4.99458
0.374029	8.76663				0.216237	4.9975
0.38328	8.85532				0.216358	5.00043
0.392759	8.94449				0.216479	5.00335
0.402473	9.03414				0.2166	5.00627
0.412428	9.12425				0.216721	5.00919
0.422628	9.21483				0.216843	5.0121
0.433081	9.30587				0.216964	5.01502
0.443792	9.39736				0.217085	5.01793
0.454768	9.48929				0.217207	5.02084
0.466016	9.58167				0.217328	5.02375
0.477542	9.67447				0.21745	5.02665
0.489353	9.7677				0.217572	5.02956
0.501456	9.86135				0.217693	5.03246
0.513858	9.95541				0.217815	5.03536
0.526567	10.0499				0.217937	5.03826
0.539591	10.1447				0.218059	5.04116
0.552936	10.2399				0.218181	5.04405
0.566612	10.3355				0.218303	5.04695
0.580626	10.4315				0.218425	5.04984
0.594986	10.5278				0.218548	5.05273
0.609702	10.6245				0.21867	5.05562
0.624781	10.7214				0.218792	5.0585
0.640234	10.8187				0.218915	5.06139
0.656069	10.9163				0.219037	5.06427
0.672295	11.0142				0.21916	5.06715
0.688923	11.1124				0.219283	5.07003
0.705962	11.2108				0.219405	5.07291
0.723422	11.3095				0.219528	5.07578
0.741314	11.4085				0.219651	5.07866
0.759649	11.5076				0.219774	5.08153
0.778437	11.607				0.219897	5.0844
0.79769	11.7065				0.22002	5.08727
0.817419	11.8062				0.220143	5.09013
0.837636	11.9061				0.220266	5.093
0.858353	12.0061				0.22039	5.09586
0.879583	12.1063				0.220513	5.09872
0.901337	12.2065				0.220636	5.10158
0.92363	12.3069				0.22076	5.10444
0.946474	12.4073				0.220883	5.10729
0.969882	12.5077				0.221007	5.11015
0.99387	12.6082				0.221131	5.113
1.01845	12.7087				0.221254	5.11585
1.04364	12.8092				0.221378	5.1187
1.06945	12.9096				0.221502	5.12155
1.0959	13.01				0.221626	5.12439
1.12301	13.1103				0.22175	5.12723
1.15078	13.2105				0.221874	5.13008
1.17924	13.3106				0.221998	5.13292
1.20841	13.4105				0.222123	5.13575
1.2383	13.5102				0.222247	5.13859
1.26892	13.6098				0.222371	5.14142
1.30031	13.7091				0.222496	5.14426
1.33247	13.8081				0.22262	5.14709
1.36542	13.9069				0.222745	5.14992
1.39919	14.0054				0.22287	5.15275
1.4338	14.1035				0.222994	5.15557
1.46926	14.2013				0.223119	5.1584
1.5056	14.2987				0.223244	5.16122
1.54284	14.3957				0.223369	5.16404
1.581	14.4922				0.223494	5.16686
1.6201	14.5883				0.223619	5.16968
1.66017	14.6838				0.223744	5.17249
1.70123	14.7789				0.223869	5.17531
1.74331	14.8733				0.223995	5.17812
1.78642	14.9672				0.22412	5.18093
1.83061	15.0604				0.224245	5.18374
1.87588	15.153				0.224371	5.18655
1.92228	15.2449				0.224496	5.18935
1.96982	15.336				0.224622	5.19215
2.01854	15.4264				0.224748	5.19496
2.06846	15.5161				0.224874	5.19776
2.11962	15.6049				0.224999	5.20056
2.17205	15.6929				0.225125	5.20335
2.22577	15.78				0.225251	5.20615
2.28082	15.8661				0.225377	5.20894
2.33723	15.9514				0.225504	5.21173
2.39503	16.0357				0.22563	5.21452
2.45427	16.1189				0.225756	5.21731
2.51497	16.2012				0.225882	5.2201
2.57717	16.2823				0.226009	5.22289
2.64091	16.3624				0.226135	5.22567
2.70623	16.4413				0.226262	5.22845
2.77316	16.5191				0.226388	5.23123
2.84175	16.5957				0.226515	5.23401
2.91203	16.6711				0.226642	5.23679
2.98406	16.7453				0.226769	5.23956
3.05786	16.8182				0.226896	5.24234
3.13349	16.8898				0.227023	5.24511
3.21099	16.96				0.22715	5.24788
3.29041	17.029				0.227277	5.25065
3.37179	17.0965				0.227404	5.25342
3.45518	17.1627				0.227531	5.25618
3.54064	17.2274				0.227659	5.25895
3.62821	17.2908				0.227786	5.26171
3.71794	17.3526				0.227913	5.26447
3.8099	17.413				0.228041	5.26723
3.90413	17.4719				0.228169	5.26999
4.00069	17.5293				0.228296	5.27274
4.09963	17.5852				0.228424	5.2755
4.20103	17.6396				0.228552	5.27825
4.30493	17.6924				0.22868	5.281
4.41141	17.7437				0.228808	5.28375
4.52051	17.7935				0.228936	5.2865
4.63232	17.8416				0.229064	5.28925
4.74689	17.8883				0.229192	5.29199
4.86429	17.9333				0.22932	5.29473
4.9846	17.9768				0.229449	5.29748
5.10788	18.0188				0.229577	5.30022
5.23421	18.0592				0.229706	5.30295
5.36367	18.098				0.229834	5.30569
5.49633	18.1353				0.229963	5.30843
5.63226	18.1711				0.230092	5.31116
5.77157	18.2054				0.23022	5.31389
5.91431	18.2382				0.230349	5.31662
6.06059	18.2695				0.230478	5.31935
6.21048	18.2994				0.230607	5.32208
6.36409	18.3278				0.230736	5.32481
6.52149	18.3548				0.230865	5.32753
6.68278	18.3805				0.230995	5.33025
6.84807	18.4047				0.231124	5.33297
7.01744	18.4277				0.231253	5.33569
7.191	18.4494				0.231383	5.33841
7.36885	18.4698				0.231512	5.34113
7.5511	18.489				0.231642	5.34384
7.73786	18.507				0.231771	5.34656
7.92924	18.5238				0.231901	5.34927
8.12535	18.5396				0.232031	5.35198
8.32631	18.5543				0.232161	5.35469
8.53225	18.5679				0.232291	5.35739
8.74327	18.5806				0.232421	5.3601
8.95952	18.5923				0.232551	5.3628
9.18111	18.6031				0.232681	5.36551
9.40819	18.6131				0.232811	5.36821
9.64088	18.6223				0.232941	5.37091
9.87932	18.6306				0.233072	5.37361
10.1237	18.6383				0.233202	5.3763
10.374	18.6453				0.233333	5.379
10.6306	18.6516				0.233463	5.38169
10.8936	18.6573				0.233594	5.38438
11.163	18.6625				0.233725	5.38707
11.4391	18.6671				0.233855	5.38976
11.722	18.6713				0.233986	5.39245
12.0119	18.675				0.234117	5.39514
12.309	18.6783				0.234248	5.39782
12.6134	18.6813				0.234379	5.4005
12.9254	18.6839				0.23451	5.40318
13.2451	18.6862				0.234642	5.40586
13.5727	18.6882				0.234773	5.40854
13.9084	18.6899				0.234904	5.41122
14.2523	18.6914				0.235036	5.41389
14.6048	18.6927				0.235167	5.41657
14.9661	18.6939				0.235299	5.41924
15.3362	18.6948				0.235431	5.42191
15.7155	18.6957				0.235562	5.42458
16.1042	18.6964				0.235694	5.42725
16.5025	18.6969				0.235826	5.42992
16.9107	18.6974				0.235958	5.43258
17.3289	18.6979				0.23609	5.43524
17.7575	18.6982				0.236222	5.43791
18.1967	18.6985				0.236355	5.44057
18.6467	18.6987				0.236487	5.44323
19.1079	18.6989				0.236619	5.44588
19.5805	18.6991				0.236752	5.44854
20.0648	18.6992				0.236884	5.45119
20.5611	18.6993				0.237017	5.45385
21.0696	18.6994				0.237149	5.4565
21.5907	18.6994				0.237282	5.45915
22.1247	18.6995				0.237415	5.4618
22.6719	18.6995				0.237548	5.46445
23.2326	18.6996				0.237681	5.46709
23.8072	18.6996				0.237814	5.46974
24.3961	18.6996				0.237947	5.47238
24.9994	18.6996				0.23808	5.47502
25.6177	18.6996				0.238213	5.47766
26.2513	18.6996				0.238346	5.4803
26.9006	18.6996				0.23848	5.48294
27.5659	18.6996				0.238613	5.48557
28.2477	18.6996				0.238747	5.48821
28.9464	18.6996				0.23888	5.49084
29.6623	18.6996				0.239014	5.49347
30.3959	18.6996				0.239148	5.4961
31.1477	18.6996				0.239282	5.49873
31.9181	18.6996				0.239416	5.50136
32.7075	18.6996				0.23955	5.50398
33.5164	18.6996				0.239684	5.50661
34.3454	18.6996				0.239818	5.50923
35.1948	18.6996				0.239952	5.51185
36.0653	18.6996				0.240086	5.51447
36.9573	18.6996				0.240221	5.51709
					0.240355	5.51971
					0.24049	5.52233
					0.240624	5.52494
					0.240759	5.52755
					0.240894	5.53017
					0.241028	5.53278
					0.241163	5.53538
					0.241298	5.53799
					0.241433	5.5406
					0.241569	5.5432
					0.241704	5.54581
					0.241839	5.54841
					0.241974	5.55101
					0.24211	5.55361
					0.242245	5.55621
					0.242381	5.5588
					0.242516	5.5614
					0.242652	5.56399
					0.242788	5.56658
					0.242924	5.56917
					0.24306	5.57176
					0.243196	5.57435
					0.243332	5.57694
					0.243468	5.57952
					0.243604	5.58211
					0.243741	5.58469
					0.243877	5.58727
					0.244014	5.58985
					0.24415	5.59243
					0.244287	5.59501
					0.244423	5.59758
					0.24456	5.60016
					0.244697	5.60273
					0.244834	5.6053
					0.244971	5.60787
					0.245108	5.61044
					0.245245	5.61301
					0.245383	5.61557
					0.24552	5.61814
					0.245657	5.6207
					0.245795	5.62327
					0.245932	5.62583
					0.24607	5.62839
					0.246208	5.63094
					0.246346	5.6335
					0.246483	5.63606
					0.246621	5.63861
					0.246759	5.64116
					0.246897	5.64372
					0.247036	5.64627
					0.247174	5.64881
					0.247312	5.65136
					0.247451	5.65391
					0.247589	5.65645
					0.247728	5.659
					0.247866	5.66154
					0.248005	5.66408
					0.248144	5.66662
					0.248283	5.66916
					0.248422	5.6717
					0.248561	5.67423
					0.2487	5.67677
					0.248839	5.6793
					0.248978	5.68183
					0.249118	5.68436
					0.249257	5.68689
					0.249396	5.68942
					0.249536	5.69195
					0.249676	5.69447
					0.249815	5.69699
					0.249955	5.69952
					0.250095	5.70204
					0.250235	5.70456
					0.250375	5.70708
					0.250515	5.7096
					0.250655	5.71211
					0.250796	5.71463
					0.250936	5.71714
					0.251077	5.71965
					0.251217	5.72216
					0.251358	5.72467
					0.251498	5.72718
					0.251639	5.72969
					0.25178	5.7322
					0.251921	5.7347
					0.252062	5.7372
					0.252203	5.73971
					0.252344	5.74221
					0.252485	5.74471
					0.252627	5.74721
					0.252768	5.7497
					0.252909	5.7522
					0.253051	5.75469
					0.253193	5.75719
					0.253334	5.75968
					0.253476	5.76217
					0.253618	5.76466
					0.25376	5.76715
					0.253902	5.76964
					0.254044	5.77212
					0.254186	5.77461
					0.254328	5.77709
					0.254471	5.77957
					0.254613	5.78205
					0.254756	5.78453
					0.254898	5.78701
					0.255041	5.78949
					0.255184	5.79196
					0.255326	5.79444
					0.255469	5.79691
					0.255612	5.79938
					0.255755	5.80185
					0.255898	5.80432
					0.256042	5.80679
					0.256185	5.80926
					0.256328	5.81173
					0.256472	5.81419
					0.256615	5.81665
					0.256759	5.81912
					0.256903	5.82158
					0.257046	5.82404
					0.25719	5.8265
					0.257334	5.82895
					0.257478	5.83141
					0.257622	5.83387
					0.257766	5.83632
					0.257911	5.83877
					0.258055	5.84122
					0.258199	5.84367
					0.258344	5.84612
					0.258489	5.84857
					0.258633	5.85102
					0.258778	5.85346
					0.258923	5.85591
					0.259068	5.85835
					0.259213	5.86079
					0.259358	5.86323
					0.259503	5.86567
					0.259648	5.86811
					0.259793	5.87055
					0.259939	5.87298
					0.260084	5.87542
					0.26023	5.87785
					0.260375	5.88028
					0.260521	5.88271
					0.260667	5.88514
					0.260813	5.88757
					0.260959	5.89
					0.261105	5.89243
					0.261251	5.89485
					0.261397	5.89728
					0.261543	5.8997
					0.26169	5.90212
					0.261836	5.90454
					0.261983	5.90696
					0.262129	5.90938
					0.262276	5.91179
					0.262423	5.91421
					0.26257	5.91662
					0.262717	5.91904
					0.262864	5.92145
					0.263011	5.92386
					0.263158	5.92627
					0.263305	5.92868
					0.263453	5.93109
					0.2636	5.93349
					0.263748	5.9359
					0.263895	5.9383
					0.264043	5.9407
					0.264191	5.94311
					0.264339	5.94551
					0.264487	5.94791
					0.264635	5.9503
					0.264783	5.9527
					0.264931	5.9551
					0.265079	5.95749
					0.265227	5.95989
					0.265376	5.96228
					0.265524	5.96467
					0.265673	5.96706
					0.265822	5.96945
					0.26597	5.97184
					0.266119	5.97422
					0.266268	5.97661
					0.266417	5.97899
					0.266566	5.98138
					0.266716	5.98376
					0.266865	5.98614
					0.267014	5.98852
					0.267164	5.9909
					0.267313	5.99328
					0.267463	5.99565
					0.267612	5.99803
					0.267762	6.0004
					0.267912	6.00277
					0.268062	6.00515
					0.268212	6.00752
					0.268362	6.00989
					0.268512	6.01225
					0.268663	6.01462
					0.268813	6.01699
					0.268963	6.01935
					0.269114	6.02172
					0.269264	6.02408
					0.269415	6.02644
					0.269566	6.0288
					0.269717	6.03116
					0.269868	6.03352
					0.270019	6.03588
					0.27017	6.03823
					0.270321	6.04059
					0.270472	6.04294
					0.270624	6.0453
					0.270775	6.04765
					0.270927	6.05
					0.271078	6.05235
					0.27123	6.0547
					0.271382	6.05704
					0.271534	6.05939
					0.271686	6.06174
					0.271838	6.06408
					0.27199	6.06642
					0.272142	6.06876
					0.272294	6.0711
					0.272447	6.07344
					0.272599	6.07578
					0.272752	6.07812
					0.272904	6.08046
					0.273057	6.08279
					0.27321	6.08513
					0.273363	6.08746
					0.273516	6.08979
					0.273669	6.09212
					0.273822	6.09445
					0.273975	6.09678
					0.274129	6.09911
					0.274282	6.10143
					0.274436	6.10376
					0.274589	6.10608
					0.274743	6.10841
					0.274897	6.11073
					0.27505	6.11305
					0.275204	6.11537
					0.275358	6.11769
					0.275513	6.12001
					0.275667	6.12232
					0.275821	6.12464
					0.275975	6.12695
					0.27613	6.12927
					0.276284	6.13158
					0.276439	6.13389
					0.276594	6.1362
					0.276748	6.13851
					0.276903	6.14082
					0.277058	6.14313
					0.277213	6.14543
					0.277369	6.14774
					0.277524	6.15004
					0.277679	6.15234
					0.277834	6.15465
					0.27799	6.15695
					0.278146	6.15925
					0.278301	6.16154
					0.278457	6.16384
					0.278613	6.16614
					0.278769	6.16843
					0.278925	6.17073
					0.279081	6.17302
					0.279237	6.17531
					0.279393	6.17761
					0.27955	6.1799
					0.279706	6.18218
					0.279863	6.18447
					0.280019	6.18676
					0.280176	6.18905
					0.280333	6.19133
					0.28049	6.19361
					0.280647	6.1959
					0.280804	6.19818
					0.280961	6.20046
					0.281118	6.20274
					0.281275	6.20502
					0.281433	6.20729
					0.28159	6.20957
					0.281748	6.21185
					0.281906	6.21412
					0.282063	6.21639
					0.282221	6.21867
					0.282379	6.22094
					0.282537	6.22321
					0.282695	6.22548
					0.282854	6.22775
					0.283012	6.23001
					0.28317	6.23228
					0.283329	6.23454
					0.283487	6.23681
					0.283646	6.23907
					0.283805	6.24133
					0.283963	6.24359
					0.284122	6.24585
					0.284281	6.24811
					0.28444	6.25037
					0.2846	6.25263
					0.284759	6.25488
					0.284918	6.25714
					0.285078	6.25939
					0.285237	6.26164
					0.285397	6.2639
					0.285557	6.26615
					0.285716	6.2684
					0.285876	6.27065
					0.286036	6.27289
					0.286196	6.27514
					0.286357	6.27738
					0.286517	6.27963
					0.286677	6.28187
					0.286838	6.28412
					0.286998	6.28636
					0.287159	6.2886
					0.28732	6.29084
					0.28748	6.29308
					0.287641	6.29531
					0.287802	6.29755
					0.287963	6.29978
					0.288124	6.30202
					0.288286	6.30425
					0.288447	6.30649
					0.288608	6.30872
					0.28877	6.31095
					0.288932	6.31318
					0.289093	6.3154
					0.289255	6.31763
					0.289417	6.31986
					0.289579	6.32208
					0.289741	6.32431
					0.289903	6.32653
					0.290065	6.32875
					0.290228	6.33098
					0.29039	6.3332
					0.290553	6.33542
					0.290715	6.33763
					0.290878	6.33985
					0.291041	6.34207
					0.291204	6.34428
					0.291367	6.3465
					0.29153	6.34871
					0.291693	6.35092
					0.291856	6.35314
					0.292019	6.35535
					0.292183	6.35756
					0.292346	6.35976
					0.29251	6.36197
					0.292674	6.36418
					0.292837	6.36638
					0.293001	6.36859
					0.293165	6.37079
					0.293329	6.37299
					0.293493	6.3752
					0.293658	6.3774
					0.293822	6.3796
					0.293987	6.38179
					0.294151	6.38399
					0.294316	6.38619
					0.29448	6.38838
					0.294645	6.39058
					0.29481	6.39277
					0.294975	6.39497
					0.29514	6.39716
					0.295305	6.39935
					0.295471	6.40154
					0.295636	6.40373
					0.295801	6.40591
					0.295967	6.4081
					0.296133	6.41029
					0.296298	6.41247
					0.296464	6.41466
					0.29663	6.41684
					0.296796	6.41902
					0.296962	6.4212
					0.297128	6.42338
					0.297295	6.42556
					0.297461	6.42774
					0.297627	6.42992
					0.297794	6.43209
					0.297961	6.43427
					0.298127	6.43644
					0.298294	6.43862
					0.298461	6.44079
					0.298628	6.44296
					0.298795	6.44513
					0.298963	6.4473
					0.29913	6.44947
					0.299297	6.45164
					0.299465	6.4538
					0.299632	6.45597
					0.2998	6.45813
					0.299968	6.4603
					0.300136	6.46246
					0.300304	6.46462
					0.300472	6.46678
					0.30064	6.46894
					0.300808	6.4711
					0.300977	6.47326
					0.301145	6.47542
					0.301314	6.47757
					0.301482	6.47973
					0.301651	6.48188
					0.30182	6.48404
					0.301989	6.48619
					0.302158	6.48834
					0.302327	6.49049
					0.302496	6.49264
					0.302665	6.49479
					0.302835	6.49694
					0.303004	6.49908
					0.303174	6.50123
					0.303343	6.50337
					0.303513	6.50552
					0.303683	6.50766
					0.303853	6.5098
					0.304023	6.51194
					0.304193	6.51408
					0.304363	6.51622
					0.304534	6.51836
					0.304704	6.5205
					0.304875	6.52263
					0.305045	6.52477
					0.305216	6.5269
					0.305387	6.52904
					0.305558	6.53117
					0.305729	6.5333
					0.3059	6.53543
					0.306071	6.53756
					0.306242	6.53969
					0.306414	6.54182
					0.306585	6.54395
					0.306757	6.54607
					0.306928	6.5482
					0.3071	6.55032
					0.307272	6.55244
					0.307444	6.55457
					0.307616	6.55669
					0.307788	6.55881
					0.307961	6.56093
					0.308133	6.56305
					0.308305	6.56517
					0.308478	6.56728
					0.30865	6.5694
					0.308823	6.57151
					0.308996	6.57363
					0.309169	6.57574
					0.309342	6.57785
					0.309515	6.57996
					0.309688	6.58207
					0.309862	6.58418
					0.310035	6.58629
					0.310209	6.5884
					0.310382	6.59051
					0.310556	6.59261
					0.31073	6.59472
					0.310904	6.59682
					0.311078	6.59892
					0.311252	6.60102
					0.311426	6.60313
					0.3116	6.60523
					0.311775	6.60733
					0.311949	6.60942
					0.312124	6.61152
					0.312298	6.61362
					0.312473	6.61571
					0.312648	6.61781
					0.312823	6.6199
					0.312998	6.622
					0.313173	6.62409
					0.313348	6.62618
					0.313524	6.62827
					0.313699	6.63036
					0.313875	6.63245
					0.31405	6.63453
					0.314226	6.63662
					0.314402	6.63871
					0.314578	6.64079
					0.314754	6.64287
					0.31493	6.64496
					0.315106	6.64704
					0.315283	6.64912
					0.315459	6.6512
					0.315636	6.65328
					0.315812	6.65536
					0.315989	6.65744
					0.316166	6.65951
					0.316343	6.66159
					0.31652	6.66366
					0.316697	6.66574
					0.316874	6.66781
					0.317052	6.66988
					0.317229	6.67195
					0.317407	6.67402
					0.317584	6.67609
					0.317762	6.67816
					0.31794	6.68023
					0.318118	6.6823
					0.318296	6.68436
					0.318474	6.68643
					0.318652	6.68849
					0.318831	6.69055
					0.319009	6.69262
					0.319188	6.69468
					0.319366	6.69674
					0.319545	6.6988
					0.319724	6.70086
					0.319903	6.70291
					0.320082	6.70497
					0.320261	6.70703
					0.32044	6.70908
					0.320619	6.71114
					0.320799	6.71319
					0.320978	6.71524
					0.321158	6.71729
					0.321338	6.71934
					0.321518	6.72139
					0.321698	6.72344
					0.321878	6.72549
					0.322058	6.72754
					0.322238	6.72959
					0.322418	6.73163
					0.322599	6.73368
					0.322779	6.73572
					0.32296	6.73776
					0.323141	6.7398
					0.323321	6.74184
					0.323502	6.74388
					0.323683	6.74592
					0.323865	6.74796
					0.324046	6.75
					0.324227	6.75204
					0.324409	6.75407
					0.32459	6.75611
					0.324772	6.75814
					0.324954	6.76017
					0.325136	6.76221
					0.325317	6.76424
					0.3255	6.76627
					0.325682	6.7683
					0.325864	6.77033
					0.326046	6.77235
					0.326229	6.77438
					0.326411	6.77641
					0.326594	6.77843
					0.326777	6.78046
					0.32696	6.78248
					0.327143	6.7845
					0.327326	6.78652
					0.327509	6.78855
					0.327692	6.79057
					0.327876	6.79258
					0.328059	6.7946
					0.328243	6.79662
					0.328426	6.79864
					0.32861	6.80065
					0.328794	6.80267
					0.328978	6.80468
					0.329162	6.80669
					0.329346	6.80871
					0.329531	6.81072
					0.329715	6.81273
					0.3299	6.81474
					0.330084	6.81675
					0.330269	6.81875
					0.330454	6.82076
					0.330639	6.82277
					0.330824	6.82477
					0.331009	6.82678
					0.331194	6.82878
					0.33138	6.83078
					0.331565	6.83278
					0.331751	6.83479
					0.331936	6.83679
					0.332122	6.83879
					0.332308	6.84078
					0.332494	6.84278
					0.33268	6.84478
					0.332866	6.84677
					0.333052	6.84877
					0.333239	6.85076
					0.333425	6.85276
					0.333612	6.85475
					0.333799	6.85674
					0.333985	6.85873
					0.334172	6.86072
					0.334359	6.86271
					0.334547	6.8647
					0.334734	6.86668
					0.334921	6.86867
					0.335109	6.87066
					0.335296	6.87264
					0.335484	6.87463
					0.335671	6.87661
					0.335859	6.87859
					0.336047	6.88057
					0.336235	6.88255
					0.336424	6.88453
					0.336612	6.88651
					0.3368	6.88849
					0.336989	6.89047
					0.337177	6.89244
					0.337366	6.89442
					0.337555	6.89639
					0.337744	6.89836
					0.337933	6.90034
					0.338122	6.90231
					0.338311	6.90428
					0.3385	6.90625
					0.33869	6.90822
					0.338879	6.91019
					0.339069	6.91216
					0.339259	6.91412
					0.339449	6.91609
					0.339639	6.91805
					0.339829	6.92002
					0.340019	6.92198
					0.340209	6.92395
					0.3404	6.92591
					0.34059	6.92787
					0.340781	6.92983
					0.340971	6.93179
					0.341162	6.93375
					0.341353	6.9357
					0.341544	6.93766
					0.341735	6.93962
					0.341927	6.94157
					0.342118	6.94353
					0.342309	6.94548
					0.342501	6.94743
					0.342693	6.94938
					0.342884	6.95133
					0.343076	6.95328
					0.343268	6.95523
					0.34346	6.95718
					0.343653	6.95913
					0.343845	6.96108
					0.344037	6.96302
					0.34423	6.96497
					0.344423	6.96691
					0.344615	6.96886
					0.344808	6.9708
					0.345001	6.97274
					0.345194	6.97468
					0.345387	6.97662
					0.345581	6.97856
					0.345774	6.9805
					0.345968	6.98244
					0.346161	6.98437
					0.346355	6.98631
					0.346549	6.98824
					0.346743	6.99018
					0.346937	6.99211
					0.347131	6.99404
					0.347325	6.99598
					0.34752	6.99791
					0.347714	6.99984
					0.347909	7.00177
					0.348103	7.00369
					0.348298	7.00562
					0.348493	7.00755
					0.348688	7.00947
					0.348883	7.0114
					0.349079	7.01332
					0.349274	7.01525
					0.349469	7.01717
					0.349665	7.01909
					0.349861	7.02101
					0.350057	7.02293
					0.350252	7.02485
					0.350448	7.02677
					0.350645	7.02869
					0.350841	7.03061
					0.351037	7.03252
					0.351234	7.03444
					0.35143	7.03635
					0.351627	7.03826
					0.351824	7.04018
					0.352021	7.04209
					0.352218	7.044
					0.352415	7.04591
					0.352612	7.04782
					0.352809	7.04973
					0.353007	7.05164
					0.353204	7.05354
					0.353402	7.05545
					0.3536	7.05736
					0.353798	7.05926
					0.353996	7.06116
					0.354194	7.06307
					0.354392	7.06497
					0.35459	7.06687
					0.354789	7.06877
					0.354987	7.07067
					0.355186	7.07257
					0.355385	7.07447
					0.355584	7.07636
					0.355783	7.07826
					0.355982	7.08016
					0.356181	7.08205
					0.35638	7.08395
					0.35658	7.08584
					0.356779	7.08773
					0.356979	7.08962
					0.357179	7.09151
					0.357379	7.0934
					0.357579	7.09529
					0.357779	7.09718
					0.357979	7.09907
					0.358179	7.10095
					0.35838	7.10284
					0.35858	7.10473
					0.358781	7.10661
					0.358982	7.10849
					0.359183	7.11038
					0.359384	7.11226
					0.359585	7.11414
					0.359786	7.11602
					0.359987	7.1179
					0.360189	7.11978
					0.36039	7.12165
					0.360592	7.12353
					0.360794	7.12541
					0.360996	7.12728
					0.361198	7.12916
					0.3614	7.13103
					0.361602	7.1329
					0.361805	7.13478
					0.362007	7.13665
					0.36221	7.13852
					0.362412	7.14039
					0.362615	7.14226
					0.362818	7.14412
					0.363021	7.14599
					0.363224	7.14786
					0.363428	7.14972
					0.363631	7.15159
					0.363835	7.15345
					0.364038	7.15532
					0.364242	7.15718
					0.364446	7.15904
					0.36465	7.1609
					0.364854	7.16276
					0.365058	7.16462
					0.365262	7.16648
					0.365467	7.16834
					0.365671	7.17019
					0.365876	7.17205
					0.366081	7.1739
					0.366286	7.17576
					0.366491	7.17761
					0.366696	7.17946
					0.366901	7.18132
					0.367106	7.18317
					0.367312	7.18502
					0.367517	7.18687
					0.367723	7.18872
					0.367929	7.19056
					0.368135	7.19241
					0.368341	7.19426
					0.368547	7.1961
					0.368753	7.19795
					0.368959	7.19979
					0.369166	7.20164
					0.369373	7.20348
					0.369579	7.20532
					0.369786	7.20716
					0.369993	7.209
					0.3702	7.21084
					0.370407	7.21268
					0.370615	7.21452
					0.370822	7.21635
					0.371029	7.21819
					0.371237	7.22003
					0.371445	7.22186
					0.371653	7.22369
					0.371861	7.22553
					0.372069	7.22736
					0.372277	7.22919
					0.372485	7.23102
					0.372694	7.23285
					0.372902	7.23468
					0.373111	7.23651
					0.37332	7.23833
					0.373529	7.24016
					0.373738	7.24199
					0.373947	7.24381
					0.374156	7.24564
					0.374366	7.24746
					0.374575	7.24928
					0.374785	7.2511
					0.374995	7.25292
					0.375205	7.25475
					0.375415	7.25656
					0.375625	7.25838
					0.375835	7.2602
					0.376045	7.26202
					0.376256	7.26383
					0.376466	7.26565
					0.376677	7.26746
					0.376888	7.26928
					0.377099	7.27109
					0.37731	7.2729
					0.377521	7.27472
					0.377732	7.27653
					0.377944	7.27834
					0.378155	7.28015
					0.378367	7.28195
					0.378578	7.28376
					0.37879	7.28557
					0.379002	7.28738
					0.379214	7.28918
					0.379427	7.29098
					0.379639	7.29279
					0.379851	7.29459
					0.380064	7.29639
					0.380277	7.2982
					0.38049	7.3
					0.380702	7.3018
					0.380916	7.30359
					0.381129	7.30539
					0.381342	7.30719
					0.381555	7.30899
					0.381769	7.31078
					0.381983	7.31258
					0.382196	7.31437
					0.38241	7.31617
					0.382624	7.31796
					0.382838	7.31975
					0.383053	7.32154
					0.383267	7.32333
					0.383482	7.32512
					0.383696	7.32691
					0.383911	7.3287
					0.384126	7.33049
					0.384341	7.33227
					0.384556	7.33406
					0.384771	7.33584
					0.384986	7.33763
					0.385202	7.33941
					0.385417	7.34119
					0.385633	7.34298
					0.385849	7.34476
					0.386065	7.34654
					0.386281	7.34832
					0.386497	7.35009
					0.386713	7.35187
					0.38693	7.35365
					0.387146	7.35543
					0.387363	7.3572
					0.38758	7.35898
					0.387797	7.36075
					0.388014	7.36252
					0.388231	7.3643
					0.388448	7.36607
					0.388666	7.36784
					0.388883	7.36961
					0.389101	7.37138
					0.389318	7.37315
					0.389536	7.37492
					0.389754	7.37668
					0.389972	7.37845
					0.390191	7.38021
					0.390409	7.38198
					0.390628	7.38374
					0.390846	7.38551
					0.391065	7.38727
					0.391284	7.38903
					0.391503	7.39079
					0.391722	7.39255
					0.391941	7.39431
					0.39216	7.39607
					0.39238	7.39783
					0.3926	7.39958
					0.392819	7.40134
					0.393039	7.4031
					0.393259	7.40485
					0.393479	7.40661
					0.393699	7.40836
					0.39392	7.41011
					0.39414	7.41186
					0.394361	7.41361
					0.394581	7.41536
					0.394802	7.41711
					0.395023	7.41886
					0.395244	7.42061
					0.395465	7.42236
					0.395687	7.4241
					0.395908	7.42585
					0.39613	7.42759
					0.396351	7.42934
					0.396573	7.43108
					0.396795	7.43282
					0.397017	7.43456
					0.397239	7.4363
					0.397462	7.43804
					0.397684	7.43978
					0.397907	7.44152
					0.398129	7.44326
					0.398352	7.445
					0.398575	7.44673
					0.398798	7.44847
					0.399021	7.4502
					0.399245	7.45194
					0.399468	7.45367
					0.399692	7.4554
					0.399915	7.45714
					0.400139	7.45887
					0.400363	7.4606
					0.400587	7.46233
					0.400811	7.46405
					0.401036	7.46578
					0.40126	7.46751
					0.401485	7.46924
					0.401709	7.47096
					0.401934	7.47269
					0.402159	7.47441
					0.402384	7.47613
					0.402609	7.47786
					0.402835	7.47958
					0.40306	7.4813
					0.403286	7.48302
					0.403512	7.48474
					0.403737	7.48646
					0.403963	7.48817
					0.404189	7.48989
					0.404416	7.49161
					0.404642	7.49332
					0.404868	7.49504
					0.405095	7.49675
					0.405322	7.49847
					0.405548	7.50018
					0.405775	7.50189
					0.406003	7.5036
					0.40623	7.50531
					0.406457	7.50702
					0.406685	7.50873
					0.406912	7.51044
					0.40714	7.51215
					0.407368	7.51385
					0.407596	7.51556
					0.407824	7.51726
					0.408052	7.51897
					0.40828	7.52067
					0.408509	7.52237
					0.408738	7.52407
					0.408966	7.52578
					0.409195	7.52748
					0.409424	7.52918
					0.409653	7.53087
					0.409883	7.53257
					0.410112	7.53427
					0.410341	7.53597
					0.410571	7.53766
					0.410801	7.53936
					0.411031	7.54105
					0.411261	7.54275
					0.411491	7.54444
					0.411721	7.54613
					0.411952	7.54782
					0.412182	7.54951
					0.412413	7.5512
					0.412644	7.55289
					0.412875	7.55458
					0.413106	7.55627
					0.413337	7.55795
					0.413568	7.55964
					0.4138	7.56133
					0.414031	7.56301
					0.414263	7.56469
					0.414495	7.56638
					0.414727	7.56806
					0.414959	7.56974
					0.415191	7.57142
					0.415423	7.5731
					0.415656	7.57478
					0.415889	7.57646
					0.416121	7.57814
					0.416354	7.57981
					0.416587	7.58149
					0.41682	7.58316
					0.417054	7.58484
					0.417287	7.58651
					0.417521	7.58819
					0.417754	7.58986
					0.417988	7.59153
					0.418222	7.5932
					0.418456	7.59487
					0.41869	7.59654
					0.418925	7.59821
					0.419159	7.59988
					0.419394	7.60154
					0.419628	7.60321
[truncated: 8,003 more rows]

## Sheet: Fig. 3a e=135 microns & Fig. 3b
Theory				nu	E	t	d	h	w	L	rho	gamma	mu			Experiments
				0.5	57000	0.000127	0.00067	0.0008	0.00043	0.0261	930	0.021	0.01
t	ell_1	beta			t	ell_2										\ell_1 (mm)	t (s)		\ell_1 (mm)	t (s)		\ell_2 (mm)	t(s)
9.76694e-10	1.94966e-05	0			0.673592	0.00896631										0	0		0	0		0	0
1.00085e-09	0.00029929	4.47985e-07			0.67633	1.16389										1.38176	0.01		0.811074	0.01		0.347818	0.04
1.0256e-09	0.000317967	6.87704e-06			0.679078	1.61392										2.04225	0.02		1.58808	0.02		0.347818	0.07
1.05097e-09	0.000335981	7.30619e-06			0.681838	1.94834										2.74688	0.03		2.18388	0.03		0.347818	0.1
1.07696e-09	0.000353451	7.72013e-06			0.684609	2.22302										3.23085	0.04		2.49845	0.04		0.744185	0.13
1.1036e-09	0.000370468	8.12156e-06			0.687391	2.45961										3.58316	0.05		2.96161	0.05		0.777518	0.17
1.13089e-09	0.000387105	8.51259e-06			0.690185	2.66921										3.89135	0.06		3.3088	0.06		0.827516	0.23
1.15886e-09	0.000403421	8.89488e-06			0.692989	2.85841										4.11199	0.07		3.68933	0.07		1.02534	0.28
1.18753e-09	0.000419464	9.26979e-06			0.695806	3.03149										4.31022	0.08		3.93722	0.08		1.19128	0.33
1.2169e-09	0.000435276	9.63843e-06			0.698633	3.19142										4.55184	0.09		4.18584	0.09		1.38982	0.38
1.24699e-09	0.000450889	1.00017e-05			0.701473	3.34039										4.79419	0.1		4.63232	0.11		1.40576	0.44
1.27784e-09	0.000466335	1.03605e-05			0.704323	3.48										5.1465	0.12		4.7483	0.12		1.53837	0.52
1.30944e-09	0.000481638	1.07154e-05			0.707186	3.61153										5.47639	0.14		5.01286	0.14		1.5717	0.56
1.34183e-09	0.000496822	1.10671e-05			0.71006	3.73599										5.84028	0.16		5.29409	0.16		1.68692	0.62
1.37501e-09	0.000511906	1.1416e-05			0.712945	3.85419										6.20344	0.18		5.49269	0.18		1.95213	0.69
1.40902e-09	0.000526907	1.17626e-05			0.715843	3.9668										6.65486	0.2		5.74057	0.2		2.34849	0.71
1.44387e-09	0.000541841	1.21073e-05			0.718752	4.07437										7.09471	0.22		5.87322	0.22		2.59704	0.72
1.47958e-09	0.000556723	1.24505e-05			0.721673	4.17738										7.59026	0.24		6.08776	0.25		2.81153	0.73
1.51618e-09	0.000571566	1.27924e-05			0.724605	4.27624										7.92015	0.26		6.40233	0.29		3.24195	0.74
1.55367e-09	0.00058638	1.31335e-05			0.72755	4.37129										8.15165	0.28		6.76619	0.33		3.70498	0.75
1.5921e-09	0.000601178	1.34739e-05			0.730507	4.46283										8.45983	0.31		6.99814	0.37		4.31656	0.76
1.63148e-09	0.000615968	1.38139e-05			0.733476	4.55113										8.75716	0.34		7.22935	0.4		4.63105	0.77
1.67183e-09	0.00063076	1.41538e-05			0.736456	4.63642										9.06534	0.38		7.74253	0.46		5.16075	0.78
1.71318e-09	0.000645562	1.44937e-05			0.739449	4.71891										9.39523	0.42		8.07305	0.51		5.54045	0.79
1.75555e-09	0.000660383	1.48338e-05			0.742454	4.79878										9.68171	0.46		8.38762	0.56		5.85493	0.8
1.79897e-09	0.000675229	1.51744e-05			0.745472	4.8762										9.95661	0.5		8.65218	0.6		6.21869	0.81
1.84346e-09	0.000690108	1.55155e-05			0.748501	4.95131										10.4854	0.59		8.88412	0.65		6.3513	0.82
1.88906e-09	0.000705026	1.58574e-05			0.751543	5.02425										10.8703	0.64		9.21464	0.7		6.49984	0.83
1.93578e-09	0.00071999	1.62002e-05			0.754597	5.09514										11.1235	0.68		9.61184	0.76		6.68172	0.84
1.98365e-09	0.000735005	1.65441e-05			0.757664	5.1641										11.3109	0.73		9.7771	0.79		6.79766	0.85
2.03272e-09	0.000750077	1.68891e-05			0.760743	5.23121										11.52	0.77		9.9757	0.83		6.89694	0.86
2.08299e-09	0.000765212	1.72354e-05			0.763835	5.29658										11.6415	0.83		10.1743	0.88		6.97954	0.87
2.13451e-09	0.000780414	1.75832e-05			0.766939	5.36029										11.8281	0.87		11.7131	1.28		7.04548	0.88
2.1873e-09	0.000795688	1.79325e-05			0.770056	5.42242										12.0922	0.91		12.011	1.33		7.22809	0.91
2.2414e-09	0.00081104	1.82835e-05			0.773185	5.48304										12.4445	0.95		12.3415	1.37		7.50924	0.93
2.29684e-09	0.000826474	1.86363e-05			0.776327	5.54222										12.7418	1		12.3966	1.44		8.07155	0.96
2.35364e-09	0.000841994	1.89909e-05			0.779482	5.60002										12.8793	1.03		12.838	1.54		8.10415	1.01
2.41185e-09	0.000857604	1.93476e-05			0.78265	5.6565										13.0283	1.06		13.0917	1.64		8.10415	1.06
2.47151e-09	0.00087331	1.97063e-05			0.78583	5.71171										13.16	1.09		13.4998	1.71		8.13749	1.13
2.53263e-09	0.000889114	2.00672e-05			0.789024	5.76571										13.3141	1.13		13.6984	1.85		8.23676	1.26
2.59527e-09	0.000905022	2.04303e-05			0.792231	5.81853										13.6114	1.22		14.1941	1.99		8.26937	1.46
2.65946e-09	0.000921036	2.07959e-05			0.79545	5.87023										13.8096	1.28		14.5254	2.14		8.31937	1.75
2.72524e-09	0.000937161	2.11639e-05			0.798683	5.92085										14.4043	1.48		14.9226	2.34		8.41864	2.14
2.79264e-09	0.000953401	2.15344e-05			0.801929	5.97042										14.7566	1.62		15.3691	2.47		8.46791	2.5
2.86171e-09	0.000969759	2.19076e-05			0.805188	6.01899										15.1089	1.77		15.7663	2.58		8.53458	2.98
2.93249e-09	0.000986238	2.22835e-05			0.80846	6.06658										15.373	1.9		16.0308	2.71		8.53458	3.46
3.00501e-09	0.00100284	2.26622e-05			0.811745	6.11323										15.7144	2.1		17.0623	3.57		8.56719	3.86
3.07934e-09	0.00101958	2.30437e-05			0.815044	6.15897										16.0993	2.38		17.2275	3.69		8.58385	4.28
3.1555e-09	0.00103644	2.34283e-05			0.818356	6.20384										16.4299	2.64		17.5363	3.91		8.63385	4.7
3.23354e-09	0.00105345	2.38158e-05			0.821682	6.24784										16.584	2.76		17.7566	4.07		8.63385	5.2
3.31352e-09	0.00107059	2.42065e-05			0.825021	6.29103										16.9247	3.02		17.8668	4.21		8.63385	6.04
3.39547e-09	0.00108787	2.46004e-05			0.828374	6.33341										17.2329	3.32		18.0328	4.39		8.68313	6.52
3.47945e-09	0.0011053	2.49976e-05			0.831741	6.37501										17.4753	3.54		18.3858	4.7		8.69979	7.25
3.5655e-09	0.00112288	2.53981e-05			0.835121	6.41586										17.8276	3.89		18.551	4.97		8.69979	8.35
3.65369e-09	0.00114061	2.58021e-05			0.838515	6.45597										18.2573	4.33		18.8489	5.35		8.69979	9.46
3.74405e-09	0.0011585	2.62096e-05			0.841922	6.49537										18.4548	4.65		19.0693	5.72		8.69979	10.56
3.83665e-09	0.00117655	2.66206e-05			0.845344	6.53408										18.8187	5		19.2019	6.01		8.69979	11.75
3.93154e-09	0.00119476	2.70353e-05			0.848779	6.57211										18.9836	5.47		19.4331	6.48		8.73312	12.94
4.02878e-09	0.00121313	2.74538e-05			0.852229	6.60949										18.9612	5.86		19.6651	6.93		8.73312	13.72
4.12843e-09	0.00123168	2.78761e-05			0.855692	6.64622										19.0936	6.23		19.8637	7.5		8.73312	14.74
4.23053e-09	0.0012504	2.83022e-05			0.85917	6.68233										19.1044	6.7		19.9072	7.99		8.73312	15.68
4.33517e-09	0.00126929	2.87324e-05			0.862661	6.71784										19.1594	7.26		20.1833	8.47		8.73312	16.7
4.44239e-09	0.00128836	2.91665e-05			0.866167	6.75275										19.2035	7.73		20.3153	8.94		8.73312	18.14
4.55226e-09	0.00130762	2.96048e-05			0.869687	6.78708										19.2585	8.29		20.3928	9.52		8.73312	19.42
4.66485e-09	0.00132706	3.00473e-05			0.873221	6.82084										19.3135	8.8		20.8451	10.44		8.73312	20.86
4.78022e-09	0.00134669	3.0494e-05			0.87677	6.85406										19.4235	9.81		20.977	11.86		8.73312	22.3
4.89845e-09	0.00136651	3.09451e-05			0.880333	6.88674										19.4676	11.25		21.0437	13.38		8.76573	23.74
5.0196e-09	0.00138653	3.14006e-05			0.883911	6.91889										19.655	12.79		21.0988	14.63		8.76573	25.02
5.14375e-09	0.00140674	3.18606e-05			0.887503	6.95052										19.7982	14.32		21.143	15.88		8.76573	26.3
5.27097e-09	0.00142716	3.23251e-05			0.89111	6.98166										19.9414	16.05		21.1872	17.07		8.76573	27.58
5.40134e-09	0.00144779	3.27944e-05			0.894731	7.0123										19.9964	18.19		21.1981	18.16
5.53493e-09	0.00146862	3.32683e-05			0.898367	7.04246										20.0405	20.16		21.2198	19.25
5.67182e-09	0.00148967	3.3747e-05			0.902018	7.07215										20.0405	21.95		21.2423	20.52
5.8121e-09	0.00151093	3.42307e-05			0.905684	7.10138										20.0514	23.84		21.2423	21.87
5.95585e-09	0.00153241	3.47192e-05			0.909364	7.13015										20.0514	25.6		21.2423	23.16
6.10315e-09	0.00155411	3.52129e-05			0.91306	7.15848										20.0623	27.37		21.2423	24.36
6.2541e-09	0.00157604	3.57116e-05			0.916771	7.18638										20.0731	29.33		21.2865	25.22
6.40878e-09	0.0015982	3.62155e-05			0.920496	7.21386										20.0955	31.4		21.2865	26.32
6.56729e-09	0.00162059	3.67247e-05			0.924237	7.24091													21.2865	27.61
6.72971e-09	0.00164322	3.72393e-05			0.927993	7.26756													21.2865	28.79
6.89616e-09	0.00166609	3.77593e-05			0.931764	7.29381													21.2865	29.81
7.06672e-09	0.0016892	3.82848e-05			0.935551	7.31967
7.2415e-09	0.00171256	3.8816e-05			0.939353	7.34514
7.4206e-09	0.00173617	3.93528e-05			0.94317	7.37023
7.60413e-09	0.00176004	3.98954e-05			0.947003	7.39495
7.7922e-09	0.00178416	4.04439e-05			0.950852	7.4193
7.98493e-09	0.00180855	4.09983e-05			0.954716	7.4433
8.18242e-09	0.0018332	4.15587e-05			0.958596	7.46694
8.38479e-09	0.00185813	4.21252e-05			0.962492	7.49024
8.59217e-09	0.00188332	4.2698e-05			0.966403	7.51319
8.80468e-09	0.0019088	4.3277e-05			0.970331	7.53582
9.02244e-09	0.00193455	4.38624e-05			0.974274	7.55811
9.24559e-09	0.0019606	4.44543e-05			0.978233	7.58008
9.47426e-09	0.00198693	4.50528e-05			0.982209	7.60174
9.70858e-09	0.00201355	4.56579e-05			0.9862	7.62308
9.9487e-09	0.00204048	4.62697e-05			0.990208	7.64411
1.01948e-08	0.0020677	4.68884e-05			0.994232	7.66485
1.04469e-08	0.00209523	4.75141e-05			0.998273	7.68528
1.07053e-08	0.00212307	4.81468e-05			1.00233	7.70543
1.09701e-08	0.00215123	4.87865e-05			1.0064	7.72528
1.12414e-08	0.0021797	4.94336e-05			1.01049	7.74485
1.15194e-08	0.00220849	5.00879e-05			1.0146	7.76414
1.18043e-08	0.00223762	5.07497e-05			1.01872	7.78316
1.20963e-08	0.00226707	5.1419e-05			1.02286	7.80191
1.23954e-08	0.00229687	5.20959e-05			1.02702	7.82039
1.2702e-08	0.002327	5.27805e-05			1.03119	7.83861
1.30162e-08	0.00235748	5.3473e-05			1.03538	7.85657
1.33381e-08	0.0023883	5.41734e-05			1.03959	7.87427
1.3668e-08	0.00241949	5.48819e-05			1.04382	7.89172
1.4006e-08	0.00245103	5.55985e-05			1.04806	7.90893
1.43524e-08	0.00248293	5.63233e-05			1.05232	7.92589
1.47074e-08	0.00251521	5.70566e-05			1.05659	7.94262
1.50712e-08	0.00254786	5.77983e-05			1.06089	7.9591
1.54439e-08	0.00258088	5.85486e-05			1.0652	7.97536
1.58259e-08	0.00261429	5.93076e-05			1.06953	7.99138
1.62173e-08	0.00264809	6.00754e-05			1.07388	8.00718
1.66184e-08	0.00268228	6.08522e-05			1.07824	8.02275
1.70294e-08	0.00271688	6.1638e-05			1.08262	8.0381
1.74506e-08	0.00275187	6.24329e-05			1.08702	8.05323
1.78822e-08	0.00278728	6.32372e-05			1.09144	8.06815
1.83245e-08	0.0028231	6.40509e-05			1.09587	8.08286
1.87777e-08	0.00285934	6.48741e-05			1.10033	8.09736
1.92421e-08	0.002896	6.57069e-05			1.1048	8.11166
1.9718e-08	0.0029331	6.65496e-05			1.10929	8.12575
2.02057e-08	0.00297063	6.74021e-05			1.1138	8.13964
2.07055e-08	0.0030086	6.82647e-05			1.11832	8.15333
2.12176e-08	0.00304703	6.91374e-05			1.12287	8.16683
2.17423e-08	0.0030859	7.00205e-05			1.12743	8.18014
2.22801e-08	0.00312524	7.09139e-05			1.13201	8.19326
2.28311e-08	0.00316504	7.1818e-05			1.13661	8.20619
2.33958e-08	0.00320531	7.27327e-05			1.14123	8.21893
2.39744e-08	0.00324606	7.36582e-05			1.14587	8.23149
2.45674e-08	0.00328729	7.45948e-05			1.15053	8.24388
2.5175e-08	0.00332902	7.55424e-05			1.1552	8.25608
2.57977e-08	0.00337123	7.65013e-05			1.1599	8.26811
2.64357e-08	0.00341396	7.74716e-05			1.16461	8.27997
2.70895e-08	0.00345718	7.84534e-05			1.16934	8.29165
2.77595e-08	0.00350093	7.9447e-05			1.1741	8.30317
2.84461e-08	0.00354519	8.04523e-05			1.17887	8.31452
2.91496e-08	0.00358999	8.14697e-05			1.18366	8.3257
2.98706e-08	0.00363532	8.24992e-05			1.18847	8.33673
3.06094e-08	0.00368119	8.3541e-05			1.1933	8.34759
3.13664e-08	0.00372761	8.45952e-05			1.19815	8.3583
3.21422e-08	0.00377458	8.56621e-05			1.20302	8.36885
3.29372e-08	0.00382212	8.67417e-05			1.20791	8.37924
3.37518e-08	0.00387022	8.78343e-05			1.21282	8.38948
3.45866e-08	0.00391891	8.89399e-05			1.21774	8.39958
3.5442e-08	0.00396817	9.00588e-05			1.22269	8.40952
3.63186e-08	0.00401803	9.11912e-05			1.22766	8.41932
3.72168e-08	0.00406849	9.23371e-05			1.23265	8.42897
3.81373e-08	0.00411955	9.34968e-05			1.23766	8.43848
3.90805e-08	0.00417123	9.46704e-05			1.24269	8.44785
4.00471e-08	0.00422353	9.58582e-05			1.24774	8.45708
4.10376e-08	0.00427646	9.70602e-05			1.25281	8.46617
4.20526e-08	0.00433003	9.82767e-05			1.2579	8.47513
4.30926e-08	0.00438424	9.95079e-05			1.26301	8.48395
4.41584e-08	0.0044391	0.000100754			1.26815	8.49264
4.52506e-08	0.00449463	0.000102015			1.2733	8.5012
4.63698e-08	0.00455083	0.000103291			1.27848	8.50963
4.75166e-08	0.0046077	0.000104583			1.28367	8.51793
4.86918e-08	0.00466526	0.00010589			1.28889	8.5261
4.98961e-08	0.00472352	0.000107213			1.29413	8.53416
5.11302e-08	0.00478248	0.000108552			1.29939	8.54208
5.23948e-08	0.00484216	0.000109907			1.30467	8.54989
5.36906e-08	0.00490255	0.000111279			1.30997	8.55758
5.50186e-08	0.00496368	0.000112667			1.31529	8.56515
5.63793e-08	0.00502555	0.000114072			1.32064	8.5726
5.77737e-08	0.00508817	0.000115494			1.326	8.57994
5.92026e-08	0.00515154	0.000116934			1.33139	8.58716
6.06669e-08	0.00521568	0.00011839			1.3368	8.59428
6.21673e-08	0.0052806	0.000119865			1.34224	8.60128
6.37049e-08	0.00534631	0.000121357			1.34769	8.60817
6.52805e-08	0.00541282	0.000122867			1.35317	8.61495
6.68951e-08	0.00548013	0.000124396			1.35867	8.62163
6.85496e-08	0.00554826	0.000125943			1.36419	8.6282
7.0245e-08	0.00561721	0.000127509			1.36973	8.63466
7.19823e-08	0.005687	0.000129094			1.3753	8.64103
7.37626e-08	0.00575765	0.000130698			1.38089	8.64729
7.5587e-08	0.00582915	0.000132322			1.3865	8.65345
7.74565e-08	0.00590151	0.000133966			1.39213	8.65951
7.93722e-08	0.00597476	0.000135629			1.39779	8.66548
8.13353e-08	0.0060489	0.000137313			1.40347	8.67134
8.33469e-08	0.00612394	0.000139017			1.40918	8.67712
8.54083e-08	0.00619989	0.000140742			1.4149	8.6828
8.75207e-08	0.00627677	0.000142488			1.42065	8.68838
8.96853e-08	0.00635459	0.000144255			1.42643	8.69388
9.19035e-08	0.00643335	0.000146044			1.43222	8.69928
9.41765e-08	0.00651307	0.000147854			1.43804	8.7046
9.65058e-08	0.00659376	0.000149687			1.44389	8.70983
9.88926e-08	0.00667543	0.000151542			1.44976	8.71497
1.01338e-07	0.0067581	0.000153419			1.45565	8.72002
1.03845e-07	0.00684178	0.00015532			1.46156	8.725
1.06413e-07	0.00692647	0.000157243			1.4675	8.72988
1.09045e-07	0.0070122	0.00015919			1.47347	8.73469
1.11742e-07	0.00709897	0.000161161			1.47945	8.73941
1.14506e-07	0.00718681	0.000163156			1.48547	8.74405
1.17338e-07	0.00727571	0.000165175			1.4915	8.74862
1.2024e-07	0.0073657	0.000167219			1.49756	8.7531
1.23214e-07	0.00745679	0.000169287			1.50365	8.75751
1.26261e-07	0.00754898	0.000171381			1.50976	8.76185
1.29384e-07	0.00764231	0.000173501			1.5159	8.76611
1.32584e-07	0.00773677	0.000175646			1.52206	8.77029
1.35863e-07	0.00783238	0.000177818			1.52824	8.7744
1.39223e-07	0.00792917	0.000180016			1.53445	8.77844
1.42667e-07	0.00802713	0.000182241			1.54069	8.78241
1.46195e-07	0.00812629	0.000184493			1.54695	8.78631
1.49811e-07	0.00822667	0.000186773			1.55324	8.79014
1.53516e-07	0.00832827	0.00018908			1.55955	8.7939
1.57313e-07	0.00843111	0.000191416			1.56589	8.79759
1.61204e-07	0.0085352	0.00019378			1.57225	8.80122
1.65191e-07	0.00864057	0.000196174			1.57864	8.80479
1.69277e-07	0.00874723	0.000198596			1.58506	8.80828
1.73463e-07	0.00885519	0.000201048			1.5915	8.81172
1.77754e-07	0.00896447	0.00020353			1.59797	8.81509
1.8215e-07	0.00907509	0.000206043			1.60446	8.81841
1.86655e-07	0.00918706	0.000208586			1.61098	8.82166
1.91272e-07	0.00930039	0.00021116			1.61753	8.82485
1.96002e-07	0.00941512	0.000213766			1.6241	8.82798
2.0085e-07	0.00953125	0.000216404			1.6307	8.83105
2.05817e-07	0.00964879	0.000219074			1.63733	8.83407
2.10908e-07	0.00976778	0.000221777			1.64398	8.83703
2.16124e-07	0.00988822	0.000224512			1.65066	8.83993
2.2147e-07	0.0100101	0.000227282			1.65737	8.84278
2.26947e-07	0.0101335	0.000230085			1.66411	8.84558
2.3256e-07	0.0102585	0.000232922			1.67087	8.84832
2.38312e-07	0.0103849	0.000235795			1.67766	8.85101
2.44206e-07	0.0105129	0.000238702			1.68448	8.85365
2.50246e-07	0.0106425	0.000241645			1.69132	8.85624
2.56435e-07	0.0107736	0.000244624			1.6982	8.85878
2.62778e-07	0.0109064	0.00024764			1.7051	8.86127
2.69277e-07	0.0110407	0.000250692			1.71203	8.86371
2.75937e-07	0.0111768	0.000253782			1.71898	8.8661
2.82761e-07	0.0113144	0.00025691			1.72597	8.86845
2.89755e-07	0.0114538	0.000260076			1.73298	8.87075
2.96921e-07	0.0115949	0.000263281			1.74003	8.873
3.04265e-07	0.0117377	0.000266525			1.7471	8.87521
3.1179e-07	0.0118823	0.000269809			1.7542	8.87737
3.19502e-07	0.0120286	0.000273133			1.76133	8.87949
3.27404e-07	0.0121767	0.000276498			1.76849	8.88157
3.35501e-07	0.0123266	0.000279904			1.77567	8.88361
3.43799e-07	0.0124784	0.000283352			1.78289	8.8856
3.52302e-07	0.012632	0.000286842			1.79013	8.88756
3.61016e-07	0.0127875	0.000290375			1.79741	8.88947
3.69945e-07	0.012945	0.000293951			1.80471	8.89135
3.79094e-07	0.0131043	0.000297571			1.81205	8.89318
3.8847e-07	0.0132656	0.000301235			1.81941	8.89498
3.98078e-07	0.0134289	0.000304945			1.82681	8.89674
4.07924e-07	0.0135941	0.0003087			1.83423	8.89846
4.18013e-07	0.0137614	0.000312501			1.84168	8.90015
4.28352e-07	0.0139308	0.000316348			1.84917	8.9018
4.38946e-07	0.0141022	0.000320243			1.85668	8.90342
4.49802e-07	0.0142757	0.000324185			1.86423	8.905
4.60927e-07	0.0144514	0.000328176			1.8718	8.90655
4.72327e-07	0.0146292	0.000332216			1.87941	8.90806
4.84009e-07	0.0148092	0.000336305			1.88705	8.90954
4.9598e-07	0.0149914	0.000340445			1.89472	8.91099
5.08247e-07	0.0151758	0.000344635			1.90242	8.91241
5.20817e-07	0.0153625	0.000348877			1.91015	8.9138
5.33698e-07	0.0155514	0.000353171			1.91791	8.91516
5.46898e-07	0.0157427	0.000357517			1.92571	8.91648
5.60425e-07	0.0159363	0.000361917			1.93353	8.91778
5.74285e-07	0.0161323	0.00036637			1.94139	8.91905
5.88489e-07	0.0163307	0.000370879			1.94928	8.92029
6.03044e-07	0.0165316	0.000375442			1.9572	8.9215
6.17959e-07	0.0167349	0.000380062			1.96516	8.92269
6.33243e-07	0.0169406	0.000384738			1.97314	8.92385
6.48905e-07	0.017149	0.000389472			1.98116	8.92498
6.64954e-07	0.0173598	0.000394264			1.98921	8.92608
6.814e-07	0.0175733	0.000399115			1.9973	8.92716
6.98253e-07	0.0177893	0.000404025			2.00541	8.92822
7.15522e-07	0.018008	0.000408995			2.01356	8.92925
7.33219e-07	0.0182294	0.000414026			2.02175	8.93026
7.51354e-07	0.0184535	0.00041912			2.02996	8.93124
7.69937e-07	0.0186804	0.000424275			2.03821	8.9322
7.8898e-07	0.01891	0.000429494			2.04649	8.93314
8.08493e-07	0.0191425	0.000434777			2.05481	8.93405
8.28489e-07	0.0193778	0.000440125			2.06316	8.93495
8.4898e-07	0.019616	0.000445538			2.07155	8.93582
8.69978e-07	0.0198571	0.000451018			2.07996	8.93667
8.91495e-07	0.0201011	0.000456565			2.08842	8.9375
9.13544e-07	0.0203482	0.000462181			2.0969	8.93831
9.36138e-07	0.0205983	0.000467865			2.10543	8.9391
9.59292e-07	0.0208514	0.000473619			2.11398	8.93988
9.83017e-07	0.0211077	0.000479443			2.12257	8.94063
1.00733e-06	0.0213671	0.000485339			2.1312	8.94136
1.03224e-06	0.0216296	0.000491308			2.13986	8.94208
1.05777e-06	0.0218954	0.00049735			2.14856	8.94278
1.08394e-06	0.0221645	0.000503465			2.15729	8.94346
1.11074e-06	0.0224368	0.000509656			2.16606	8.94412
1.13822e-06	0.0227125	0.000515923			2.17486	8.94477
1.16637e-06	0.0229915	0.000522267			2.1837	8.9454
1.19522e-06	0.023274	0.000528689			2.19257	8.94601
1.22478e-06	0.02356	0.00053519			2.20148	8.94661
1.25507e-06	0.0238494	0.00054177			2.21043	8.94719
1.28611e-06	0.0241424	0.000548431			2.21941	8.94776
1.31792e-06	0.024439	0.000555174			2.22843	8.94832
1.35051e-06	0.0247392	0.000562			2.23749	8.94886
1.38392e-06	0.0250431	0.000568909			2.24658	8.94938
1.41814e-06	0.0253508	0.000575904			2.25571	8.94989
1.45322e-06	0.0256622	0.000582984			2.26488	8.95039
1.48916e-06	0.0259774	0.000590151			2.27408	8.95087
1.52599e-06	0.0262965	0.000597406			2.28332	8.95135
1.56373e-06	0.0266194	0.000604751			2.2926	8.95181
1.60241e-06	0.0269464	0.000612185			2.30192	8.95225
1.64204e-06	0.0272773	0.000619711			2.31127	8.95269
1.68265e-06	0.0276124	0.000627329			2.32067	8.95311
1.72427e-06	0.0279515	0.00063504			2.3301	8.95352
1.76692e-06	0.0282947	0.000642847			2.33957	8.95392
1.81062e-06	0.0286422	0.000650749			2.34908	8.95431
1.8554e-06	0.028994	0.000658748			2.35862	8.95469
1.90129e-06	0.02935	0.000666845			2.36821	8.95506
1.94831e-06	0.0297104	0.000675042			2.37783	8.95541
1.9965e-06	0.0300752	0.000683339			2.38749	8.95576
2.04588e-06	0.0304445	0.000691738			2.3972	8.9561
2.09648e-06	0.0308184	0.000700241			2.40694	8.95643
2.14833e-06	0.0311968	0.000708848			2.41672	8.95675
2.20146e-06	0.0315798	0.00071756			2.42654	8.95706
2.25591e-06	0.0319675	0.000726379			2.4364	8.95736
2.31171e-06	0.03236	0.000735307			2.4463	8.95765
2.36888e-06	0.0327573	0.000744344			2.45625	8.95794
2.42747e-06	0.0331595	0.000753493			2.46623	8.95821
2.48751e-06	0.0335665	0.000762753			2.47625	8.95848
2.54903e-06	0.0339786	0.000772128			2.48631	8.95874
2.61208e-06	0.0343957	0.000781617			2.49642	8.95899
2.67668e-06	0.034818	0.000791223			2.50656	8.95924
2.74288e-06	0.0352454	0.000800947			2.51675	8.95947
2.81072e-06	0.035678	0.00081079			2.52698	8.9597
2.88024e-06	0.0361159	0.000820754			2.53725	8.95993
2.95147e-06	0.0365592	0.00083084			2.54756	8.96015
3.02447e-06	0.037008	0.000841051			2.55791	8.96036
3.09927e-06	0.0374622	0.000851386			2.56831	8.96056
3.17593e-06	0.037922	0.000861849			2.57874	8.96076
3.25448e-06	0.0383874	0.000872439			2.58922	8.96095
3.33497e-06	0.0388585	0.00088316			2.59975	8.96114
3.41745e-06	0.0393354	0.000894013			2.61031	8.96132
3.50197e-06	0.0398181	0.000904999			2.62092	8.96149
3.58859e-06	0.0403068	0.000916119			2.63157	8.96166
3.67734e-06	0.0408014	0.000927377			2.64227	8.96182
3.76829e-06	0.0413021	0.000938772			2.653	8.96198
3.86149e-06	0.0418089	0.000950307			2.66378	8.96214
3.957e-06	0.0423219	0.000961984			2.67461	8.96228
4.05487e-06	0.0428412	0.000973805			2.68548	8.96243
4.15516e-06	0.0433668	0.00098577			2.69639	8.96257
4.25792e-06	0.0438989	0.000997882			2.70735	8.9627
4.36323e-06	0.0444375	0.00101014			2.71835	8.96283
4.47115e-06	0.0449827	0.00102255			2.7294	8.96296
4.58173e-06	0.0455346	0.00103512			2.74049	8.96308
4.69505e-06	0.0460932	0.00104784			2.75163	8.9632
4.81117e-06	0.0466586	0.00106071			2.76281	8.96332
4.93017e-06	0.047231	0.00107374			2.77404	8.96343
5.0521e-06	0.0478104	0.00108694			2.78531	8.96353
5.17705e-06	0.0483968	0.00110029			2.79663	8.96364
5.3051e-06	0.0489905	0.00111381			2.808	8.96374
5.43631e-06	0.0495914	0.00112749			2.81941	8.96383
5.57076e-06	0.0501996	0.00114134			2.83087	8.96393
5.70854e-06	0.0508153	0.00115537			2.84237	8.96402
5.84973e-06	0.0514386	0.00116956			2.85392	8.9641
5.99441e-06	0.0520694	0.00118393			2.86552	8.96419
6.14267e-06	0.052708	0.00119847			2.87717	8.96427
6.29459e-06	0.0533544	0.0012132			2.88886	8.96435
6.45028e-06	0.0540087	0.0012281			2.9006	8.96442
6.60981e-06	0.054671	0.00124319			2.91239	8.9645
6.77329e-06	0.0553414	0.00125846			2.92422	8.96457
6.94081e-06	0.0560199	0.00127392			2.93611	8.96463
7.11247e-06	0.0567068	0.00128957			2.94804	8.9647
7.28838e-06	0.0574021	0.00130541			2.96002	8.96476
7.46865e-06	0.0581059	0.00132145			2.97205	8.96482
7.65337e-06	0.0588183	0.00133768			2.98413	8.96488
7.84266e-06	0.0595394	0.00135411			2.99625	8.96494
8.03663e-06	0.0602693	0.00137074			3.00843	8.965
8.23539e-06	0.0610082	0.00138758			3.02066	8.96505
8.43908e-06	0.061756	0.00140462			3.03293	8.9651
8.6478e-06	0.062513	0.00142188			3.04526	8.96515
8.86168e-06	0.0632793	0.00143934			3.05763	8.9652
9.08086e-06	0.0640549	0.00145702			3.07006	8.96524
9.30545e-06	0.06484	0.00147492			3.08254	8.96528
9.5356e-06	0.0656347	0.00149304			3.09506	8.96533
9.77144e-06	0.0664391	0.00151137			3.10764	8.96537
1.00131e-05	0.0672533	0.00152994			3.12027	8.96541
1.02608e-05	0.0680775	0.00154873			3.13295	8.96544
1.05145e-05	0.0689118	0.00156775			3.14568	8.96548
1.07746e-05	0.0697562	0.00158701			3.15847	8.96551
1.10411e-05	0.070611	0.0016065			3.1713	8.96555
1.13142e-05	0.0714761	0.00162623			3.18419	8.96558
1.1594e-05	0.0723519	0.0016462			3.19713	8.96561
1.18807e-05	0.0732383	0.00166642			3.21012	8.96564
1.21746e-05	0.0741356	0.00168688			3.22317	8.96567
1.24757e-05	0.0750438	0.0017076			3.23627	8.9657
1.27843e-05	0.0759631	0.00172857			3.24942	8.96572
1.31004e-05	0.0768937	0.0017498			3.26263	8.96575
1.34245e-05	0.0778356	0.00177129			3.27589	8.96577
1.37565e-05	0.0787889	0.00179304			3.2892	8.9658
1.40967e-05	0.079754	0.00181506			3.30257	8.96582
1.44454e-05	0.0807308	0.00183735			3.31599	8.96584
1.48026e-05	0.0817195	0.00185991			3.32946	8.96586
1.51687e-05	0.0827202	0.00188275			3.34299	8.96588
1.55439e-05	0.0837332	0.00190587			3.35658	8.9659
1.59284e-05	0.0847586	0.00192927			3.37022	8.96592
1.63223e-05	0.0857964	0.00195296			3.38392	8.96594
1.6726e-05	0.0868469	0.00197695			3.39767	8.96595
1.71397e-05	0.0879102	0.00200122			3.41148	8.96597
1.75636e-05	0.0889865	0.00202579			3.42534	8.96598
1.7998e-05	0.0900759	0.00205067			3.43926	8.966
1.84431e-05	0.0911786	0.00207585			3.45324	8.96601
1.88993e-05	0.0922947	0.00210133			3.46727	8.96603
1.93667e-05	0.0934244	0.00212713			3.48136	8.96604
1.98457e-05	0.0945679	0.00215325			3.49551	8.96605
2.03365e-05	0.0957254	0.00217969			3.50972	8.96606
2.08395e-05	0.0968969	0.00220645			3.52398	8.96608
2.13549e-05	0.0980827	0.00223354			3.5383	8.96609
2.18831e-05	0.0992829	0.00226096			3.55268	8.9661
2.24243e-05	0.100498	0.00228872			3.56712	8.96611
2.29789e-05	0.101727	0.00231682			3.58161	8.96612
2.35473e-05	0.102972	0.00234526			3.59617	8.96613
2.41297e-05	0.104232	0.00237405			3.61078	8.96613
2.47265e-05	0.105507	0.0024032			3.62546	8.96614
2.5338e-05	0.106798	0.0024327			3.64019	8.96615
2.59647e-05	0.108104	0.00246256			3.65498	8.96616
2.66069e-05	0.109426	0.00249279			3.66984	8.96617
2.72649e-05	0.110765	0.00252339			3.68475	8.96617
2.79393e-05	0.112119	0.00255437			3.69973	8.96618
2.86303e-05	0.11349	0.00258572			3.71476	8.96619
2.93384e-05	0.114878	0.00261746			3.72986	8.96619
3.0064e-05	0.116283	0.00264959			3.74502	8.9662
3.08076e-05	0.117705	0.00268211			3.76024	8.9662
3.15695e-05	0.119144	0.00271503			3.77552	8.96621
3.23503e-05	0.1206	0.00274835			3.79086	8.96621
3.31504e-05	0.122074	0.00278209			3.80627	8.96622
3.39703e-05	0.123567	0.00281623			3.82173	8.96622
3.48105e-05	0.125077	0.0028508			3.83727	8.96623
3.56715e-05	0.126606	0.00288578			3.85286	8.96623
3.65537e-05	0.128153	0.0029212			3.86852	8.96624
3.74578e-05	0.129719	0.00295705			3.88424	8.96624
3.83842e-05	0.131304	0.00299334			3.90002	8.96624
3.93336e-05	0.132908	0.00303007			3.91587	8.96625
4.03064e-05	0.134532	0.00306726			3.93179	8.96625
4.13033e-05	0.136175	0.0031049			3.94777	8.96625
4.23248e-05	0.137839	0.003143			3.96381	8.96626
4.33716e-05	0.139522	0.00318157			3.97992	8.96626
4.44443e-05	0.141227	0.00322061			3.99609	8.96626
4.55436e-05	0.142951	0.00326012			4.01233	8.96626
4.667e-05	0.144697	0.00330013			4.02864	8.96627
4.78243e-05	0.146464	0.00334062			4.04501	8.96627
4.90071e-05	0.148252	0.00338161			4.06145	8.96627
5.02192e-05	0.150062	0.00342309			4.07795	8.96627
5.14612e-05	0.151894	0.00346509			4.09453	8.96627
5.2734e-05	0.153748	0.0035076			4.11117	8.96628
5.40383e-05	0.155624	0.00355064			4.12787	8.96628
5.53748e-05	0.157524	0.0035942			4.14465	8.96628
5.67443e-05	0.159446	0.00363829			4.16149	8.96628
5.81478e-05	0.161391	0.00368292			4.1784	8.96628
5.95859e-05	0.163361	0.0037281			4.19539	8.96628
6.10597e-05	0.165354	0.00377383			4.21243	8.96629
6.25698e-05	0.167371	0.00382012			4.22955	8.96629
6.41174e-05	0.169412	0.00386698			4.24674	8.96629
6.57032e-05	0.171478	0.00391441			4.264	8.96629
6.73282e-05	0.173569	0.00396242			4.28133	8.96629
6.89934e-05	0.175686	0.00401102			4.29873	8.96629
7.06998e-05	0.177828	0.00406022			4.3162	8.96629
7.24484e-05	0.179996	0.00411001			4.33374	8.96629
7.42402e-05	0.18219	0.00416042			4.35135	8.96629
7.60764e-05	0.184411	0.00421144			4.36903	8.9663
7.7958e-05	0.186658	0.00426309			4.38679	8.9663
7.98861e-05	0.188933	0.00431536			4.40462	8.9663
8.18619e-05	0.191235	0.00436828			4.42252	8.9663
8.38866e-05	0.193565	0.00442185			4.44049	8.9663
8.59613e-05	0.195923	0.00447607			4.45854	8.9663
8.80874e-05	0.19831	0.00453095			4.47666	8.9663
9.0266e-05	0.200725	0.0045865			4.49485	8.9663
9.24985e-05	0.203169	0.00464274			4.51311	8.9663
9.47863e-05	0.205643	0.00469966			4.53146	8.9663
9.71306e-05	0.208147	0.00475727			4.54987	8.9663
9.95329e-05	0.210681	0.00481559			4.56836	8.9663
0.000101995	0.213245	0.00487463			4.58693	8.9663
0.000104517	0.215841	0.00493438			4.60557	8.9663
0.000107102	0.218467	0.00499487			4.62428	8.9663
0.000109751	0.221126	0.00505609			4.64308	8.9663
0.000112466	0.223816	0.00511807			4.66195	8.9663
0.000115247	0.226539	0.0051808			4.68089	8.9663
0.000118098	0.229294	0.00524429			4.69992	8.9663
0.000121018	0.232082	0.00530857			4.71902	8.9663
0.000124012	0.234905	0.00537363			4.73819	8.9663
0.000127079	0.237761	0.00543948			4.75745	8.96631
0.000130222	0.240651	0.00550613			4.77678	8.96631
0.000133442	0.243576	0.00557361			4.79619	8.96631
0.000136743	0.246536	0.0056419			4.81569	8.96631
0.000140125	0.249532	0.00571103			4.83526	8.96631
0.000143591	0.252563	0.005781			4.85491	8.96631
0.000147142	0.255631	0.00585183			4.87464	8.96631
0.000150781	0.258736	0.00592352			4.89445	8.96631
0.00015451	0.261878	0.00599609			4.91434	8.96631
0.000158332	0.265058	0.00606954			4.93431	8.96631
0.000162248	0.268276	0.00614389			4.95436	8.96631
0.000166261	0.271532	0.00621914			4.9745	8.96631
0.000170373	0.274828	0.00629532			4.99471	8.96631
0.000174587	0.278163	0.00637242			5.01501	8.96631
0.000178905	0.281537	0.00645047			5.03539	8.96631
0.000183329	0.284953	0.00652946			5.05585	8.96631
0.000187864	0.288409	0.00660942			5.0764	8.96631
0.00019251	0.291906	0.00669036			5.09703	8.96631
0.000197271	0.295445	0.00677228			5.11774	8.96631
0.00020215	0.299026	0.0068552			5.13854	8.96631
0.00020715	0.302651	0.00693913			5.15943	8.96631
0.000212273	0.306318	0.00702408			5.18039	8.96631
0.000217523	0.310029	0.00711007			5.20145	8.96631
0.000222903	0.313785	0.00719711			5.22258	8.96631
0.000228416	0.317585	0.00728521			5.24381	8.96631
0.000234066	0.321431	0.00737438			5.26512	8.96631
0.000239855	0.325322	0.00746463			5.28652	8.96631
0.000245787	0.32926	0.00755599			5.308	8.96631
0.000251866	0.333244	0.00764846			5.32957	8.96631
0.000258096	0.337276	0.00774205			5.35123	8.96631
0.000264479	0.341356	0.00783679			5.37298	8.96631
0.00027102	0.345485	0.00793268			5.39481	8.96631
0.000277723	0.349662	0.00802973			5.41674	8.96631
0.000284592	0.353889	0.00812797			5.43875	8.96631
0.000291631	0.358167	0.0082274			5.46085	8.96631
0.000298844	0.362495	0.00832804			5.48304	8.96631
0.000306235	0.366874	0.0084299			5.50533	8.96631
0.000313809	0.371306	0.00853301			5.5277	8.96631
0.00032157	0.37579	0.00863737			5.55016	8.96631
0.000329524	0.380327	0.00874299			5.57272	8.96631
0.000337674	0.384917	0.0088499			5.59537	8.96631
0.000346025	0.389562	0.00895811			5.61811	8.96631
0.000354583	0.394262	0.00906764			5.64094	8.96631
0.000363353	0.399018	0.0091785			5.66386	8.96631
0.00037234	0.40383	0.0092907			5.68688	8.96631
0.000381549	0.408698	0.00940426			5.70999	8.96631
0.000390986	0.413624	0.00951921			5.7332	8.96631
0.000400656	0.418608	0.00963555			5.7565	8.96631
0.000410565	0.423651	0.0097533			5.77989	8.96631
0.00042072	0.428753	0.00987249			5.80338	8.96631
0.000431125	0.433916	0.00999311			5.82696	8.96631
0.000441788	0.439139	0.0101152			5.85064	8.96631
0.000452715	0.444424	0.0102388			5.87442	8.96631
0.000463911	0.44977	0.0103639			5.89829	8.96631
0.000475385	0.45518	0.0104904			5.92226	8.96631
0.000487143	0.460653	0.0106186			5.94633	8.96631
0.000499191	0.46619	0.0107482			5.9705	8.96631
0.000511538	0.471792	0.0108795			5.99476	8.96631
0.000524189	0.47746	0.0110123			6.01912	8.96631
0.000537154	0.483194	0.0111468			6.04358	8.96631
0.000550439	0.488996	0.0112828			6.06814	8.96631
0.000564053	0.494865	0.0114206			6.0928	8.96631
0.000578004	0.500803	0.01156			6.11757	8.96631
0.000592299	0.50681	0.011701			6.14243	8.96631
0.000606948	0.512887	0.0118438			6.16739	8.96631
0.00062196	0.519035	0.0119883			6.19245	8.96631
0.000637343	0.525255	0.0121346			6.21762	8.96631
0.000653106	0.531547	0.0122826			6.24289	8.96631
0.000669259	0.537913	0.0124324			6.26826	8.96631
0.000685812	0.544353	0.0125841			6.29373	8.96631
0.000702774	0.550867	0.0127375			6.31931	8.96631
0.000720155	0.557457	0.0128928			6.34499	8.96631
0.000737967	0.564123	0.01305			6.37077	8.96631
0.000756219	0.570867	0.0132091			6.39666	8.96631
0.000774922	0.577689	0.0133701			6.42266	8.96631
0.000794088	0.58459	0.0135331			6.44876	8.96631
0.000813728	0.591571	0.013698			6.47497	8.96631
0.000833854	0.598632	0.0138649			6.50128	8.96631
0.000854477	0.605775	0.0140338			6.5277	8.96631
0.000875611	0.613	0.0142047			6.55423	8.96631
0.000897267	0.620309	0.0143777			6.58087	8.96631
0.000919459	0.627701	0.0145528			6.60761	8.96631
0.000942199	0.635179	0.01473			6.63446	8.96631
0.000965503	0.642743	0.0149094			6.66143	8.96631
0.000989382	0.650393	0.0150909			6.6885	8.96631
0.00101385	0.658132	0.0152745			6.71568	8.96631
0.00103893	0.665959	0.0154604			6.74297	8.96631
0.00106462	0.673876	0.0156485			6.77037	8.96631
0.00109095	0.681883	0.0158389			6.79789	8.96631
0.00111794	0.689982	0.0160316			6.82551	8.96631
0.00114559	0.698173	0.0162265			6.85325	8.96631
0.00117392	0.706458	0.0164239			6.8811	8.96631
0.00120295	0.714837	0.0166235			6.90907	8.96631
0.00123271	0.723311	0.0168256			6.93715	8.96631
0.00126319	0.731882	0.0170301			6.96534	8.96631
0.00129444	0.74055	0.0172371			6.99365	8.96631
0.00132645	0.749316	0.0174465			7.02207	8.96631
0.00135926	0.758182	0.0176584			7.0506	8.96631
0.00139288	0.767148	0.0178729			7.07926	8.96631
0.00142733	0.776216	0.0180899			7.10803	8.96631
0.00146263	0.785385	0.0183096			7.13691	8.96631
0.0014988	0.794659	0.0185318			7.16592	8.96631
0.00153587	0.804036	0.0187568			7.19504	8.96631
0.00157386	0.81352	0.0189844			7.22428	8.96631
0.00161278	0.823109	0.0192147			7.25364	8.96631
0.00165267	0.832807	0.0194478			7.28312	8.96631
0.00169355	0.842613	0.0196836			7.31271	8.96631
0.00173543	0.852529	0.0199223			7.34243	8.96631
0.00177836	0.862556	0.0201638			7.37227	8.96631
0.00182234	0.872694	0.0204082			7.40223	8.96631
0.00186741	0.882946	0.0206555			7.43231	8.96631
0.0019136	0.893312	0.0209057			7.46252	8.96631
0.00196093	0.903793	0.0211589			7.49285	8.96631
0.00200942	0.91439	0.0214151			7.5233	8.96631
0.00205912	0.925105	0.0216744			7.55387	8.96631
0.00211005	0.935939	0.0219367			7.58457	8.96631
0.00216224	0.946892	0.0222022			7.61539	8.96631
0.00221572	0.957966	0.0224708			7.64634	8.96631
0.00227052	0.969162	0.0227426			7.67741	8.96631
0.00232667	0.980481	0.0230176			7.70861	8.96631
0.00238422	0.991925	0.0232959			7.73994	8.96631
0.00244319	1.00349	0.0235774			7.7714	8.96631
0.00250361	1.01519	0.0238623			7.80298	8.96631
0.00256553	1.02701	0.0241506			7.83469	8.96631
0.00262899	1.03897	0.0244422			7.86653	8.96631
0.00269401	1.05105	0.0247373			7.8985	8.96631
0.00276064	1.06326	0.0250359			7.9306	8.96631
0.00282892	1.07561	0.025338			7.96283	8.96631
0.00289888	1.08809	0.0256437			7.99519	8.96631
0.00297058	1.10071	0.0259529			8.02768	8.96631
0.00304405	1.11346	0.0262658			8.0603	8.96631
0.00311934	1.12635	0.0265824			8.09306	8.96631
0.00319649	1.13937	0.0269027			8.12595	8.96631
0.00327555	1.15254	0.0272268			8.15897	8.96631
0.00335656	1.16585	0.0275546			8.19213	8.96631
0.00343958	1.1793	0.0278863			8.22542	8.96631
0.00352465	1.1929	0.0282219			8.25885	8.96631
0.00361182	1.20664	0.0285615			8.29241	8.96631
0.00370115	1.22052	0.028905			8.32611	8.96631
0.00379269	1.23455	0.0292525			8.35995	8.96631
0.0038865	1.24874	0.029604			8.39392	8.96631
0.00398262	1.26307	0.0299597			8.42803	8.96631
0.00408112	1.27755	0.0303195			8.46229	8.96631
0.00418206	1.29218	0.0306835			8.49668	8.96631
0.00428549	1.30697	0.0310518			8.53121	8.96631
0.00439148	1.32191	0.0314243			8.56588	8.96631
0.0045001	1.33701	0.0318012			8.60069	8.96631
0.0046114	1.35227	0.0321824			8.63564	8.96631
0.00472545	1.36768	0.0325681			8.67073	8.96631
0.00484232	1.38326	0.0329582			8.70597	8.96631
0.00496209	1.39899	0.0333529			8.74135	8.96631
0.00508481	1.41489	0.0337521			8.77688	8.96631
0.00521057	1.43095	0.034156			8.81254	8.96631
0.00533945	1.44718	0.0345645			8.84836	8.96631
0.0054715	1.46357	0.0349777			8.88432	8.96631
0.00560683	1.48013	0.0353957			8.92042	8.96631
0.0057455	1.49686	0.0358185			8.95667	8.96631
0.0058876	1.51375	0.0362461			8.99307	8.96631
0.00603322	1.53082	0.0366787			9.02962	8.96631
0.00618244	1.54806	0.0371163			9.06632	8.96631
0.00633535	1.56548	0.0375588			9.10316	8.96631
0.00649204	1.58307	0.0380065			9.14015	8.96631
0.0066526	1.60083	0.0384593			9.1773	8.96631
0.00681714	1.61878	0.0389172			9.2146	8.96631
0.00698575	1.6369	0.0393804			9.25204	8.96631
0.00715852	1.6552	0.0398489			9.28964	8.96631
0.00733557	1.67368	0.0403227			9.3274	8.96631
0.007517	1.69235	0.0408019			9.3653	8.96631
0.00770292	1.7112	0.0412865			9.40336	8.96631
0.00789343	1.73023	0.0417767			9.44158	8.96631
0.00808866	1.74945	0.0422725			9.47995	8.96631
0.00828871	1.76885	0.0427738			9.51847	8.96631
0.00849372	1.78845	0.0432808			9.55715	8.96631
0.00870379	1.80823	0.0437936			9.59599	8.96631
0.00891906	1.8282	0.0443122			9.63499	8.96631
0.00913965	1.84837	0.0448366			9.67415	8.96631
0.0093657	1.86873	0.045367			9.71346	8.96631
0.00959734	1.88928	0.0459033			9.75294	8.96631
0.00983471	1.91003	0.0464456			9.79257	8.96631
0.0100779	1.93097	0.046994			9.83237	8.96631
0.0103272	1.95211	0.0475486			9.87233	8.96631
0.0105826	1.97346	0.0481094			9.91245	8.96631
0.0108444	1.995	0.0486765			9.95273	8.96631
0.0111126	2.01674	0.04925			9.99318	8.96631
0.0113874	2.03868	0.0498298			10.0338	8.96631
0.0116691	2.06082	0.0504161			10.0746	8.96631
0.0119577	2.08317	0.0510089			10.1155	8.96631
0.0122534	2.10573	0.0516084			10.1566	8.96631
0.0125565	2.12849	0.0522145			10.1979	8.96631
0.012867	2.15146	0.0528273			10.2393	8.96631
0.0131853	2.17463	0.0534469			10.2809	8.96631
0.0135114	2.19802	0.0540734			10.3227	8.96631
0.0138455	2.22161	0.0547068			10.3647	8.96631
0.014188	2.24542	0.0553472			10.4068	8.96631
0.0145389	2.26944	0.0559947			10.4491	8.96631
0.0148985	2.29367	0.0566493			10.4916	8.96631
0.015267	2.31811	0.0573111			10.5342	8.96631
0.0156445	2.34277	0.0579802			10.577	8.96631
0.0160315	2.36765	0.0586567			10.62	8.96631
0.016428	2.39274	0.0593405			10.6631	8.96631
0.0168343	2.41805	0.0600319			10.7065	8.96631
0.0172507	2.44357	0.0607308			10.75	8.96631
0.0176773	2.46932	0.0614373			10.7937	8.96631
0.0181145	2.49529	0.0621516			10.8375	8.96631
0.0185625	2.52147	0.0628736			10.8816	8.96631
0.0190216	2.54788	0.0636035			10.9258	8.96631
0.0194921	2.57452	0.0643414			10.9702	8.96631
0.0199742	2.60137	0.0650872			11.0148	8.96631
0.0204682	2.62845	0.0658412			11.0596	8.96631
0.0209744	2.65575	0.0666033			11.1045	8.96631
0.0214932	2.68328	0.0673737			11.1496	8.96631
0.0220248	2.71103	0.0681524			11.1949	8.96631
0.0225695	2.73901	0.0689395			11.2404	8.96631
0.0231277	2.76722	0.0697352			11.2861	8.96631
0.0236997	2.79566	0.0705394			11.332	8.96631
0.0242859	2.82432	0.0713522			11.378	8.96631
0.0248865	2.85322	0.0721739			11.4243	8.96631
0.0255021	2.88234	0.0730043			11.4707	8.96631
0.0261328	2.91169	0.0738437			11.5173	8.96631
0.0267791	2.94128	0.0746921			11.5641	8.96631
0.0274415	2.97109	0.0755496			11.6111	8.96631
0.0281202	3.00114	0.0764164			11.6583	8.96631
0.0288156	3.03142	0.0772923			11.7057	8.96631
0.0295283	3.06194	0.0781777			11.7533	8.96631
0.0302586	3.09269	0.0790726			11.801	8.96631
0.031007	3.12367	0.079977			11.849	8.96631
0.0317739	3.15488	0.0808911			11.8971	8.96631
0.0325598	3.18634	0.0818149			11.9455	8.96631
0.0333651	3.21802	0.0827487			11.994	8.96631
0.0341903	3.24995	0.0836924			12.0428	8.96631
0.0350359	3.2821	0.0846462			12.0917	8.96631
0.0359024	3.3145	0.0856101			12.1408	8.96631
0.0367904	3.34713	0.0865844			12.1902	8.96631
0.0377003	3.38001	0.087569			12.2397	8.96631
0.0386328	3.41311	0.0885642			12.2895	8.96631
0.0395882	3.44646	0.08957			12.3394	8.96631
0.0405674	3.48005	0.0905865			12.3896	8.96631
0.0415707	3.51388	0.0916139			12.4399	8.96631
0.0425989	3.54794	0.0926523			12.4905	8.96631
0.0436525	3.58225	0.0937018			12.5412	8.96631
0.0447321	3.61679	0.0947625			12.5922	8.96631
0.0458384	3.65158	0.0958345			12.6434	8.96631
0.0469722	3.68661	0.0969181			12.6947	8.96631
0.0481339	3.72188	0.0980132			12.7463	8.96631
0.0493244	3.75739	0.0991201			12.7981	8.96631
0.0505443	3.79315	0.100239			12.8501	8.96631
0.0517944	3.82915	0.10137			12.9024	8.96631
0.0530754	3.86539	0.102513			12.9548	8.96631
0.0543881	3.90187	0.103668			13.0074	8.96631
0.0557333	3.9386	0.104836			13.0603	8.96631
0.0571117	3.97558	0.106017			13.1134	8.96631
0.0585243	4.0128	0.10721			13.1667	8.96631
0.0599717	4.05026	0.108416			13.2202	8.96631
0.061455	4.08798	0.109636			13.2739	8.96631
0.062975	4.12594	0.110868			13.3279	8.96631
0.0645325	4.16415	0.112115			13.382	8.96631
0.0661286	4.2026	0.113374			13.4364	8.96631
0.0677641	4.24131	0.114648			13.491	8.96631
0.0694401	4.28026	0.115936			13.5458	8.96631
0.0711575	4.31947	0.117238			13.6009	8.96631
0.0729175	4.35893	0.118555			13.6562	8.96631
0.0747209	4.39864	0.119886			13.7117	8.96631
0.076569	4.4386	0.121232			13.7674	8.96631
0.0784627	4.47882	0.122594			13.8233	8.96631
0.0804033	4.51929	0.12397			13.8795	8.96631
0.0823919	4.56002	0.125363			13.9359	8.96631
0.0844297	4.60101	0.126771			13.9925	8.96631
0.0865179	4.64225	0.128195			14.0494	8.96631
0.0886577	4.68376	0.129636			14.1065	8.96631
0.0908504	4.72552	0.131093			14.1638	8.96631
0.0930974	4.76755	0.132568			14.2214	8.96631
0.0954	4.80984	0.134059			14.2792	8.96631
0.0977595	4.8524	0.135568			14.3372	8.96631
0.100177	4.89523	0.137095			14.3955	8.96631
0.102655	4.93833	0.13864			14.454	8.96631
0.105194	4.98169	0.140204			14.5127	8.96631
0.107796	5.02534	0.141787			14.5717	8.96631
0.110462	5.06925	0.143389			14.6309	8.96631
0.113194	5.11345	0.14501			14.6904	8.96631
0.115993	5.15792	0.146652			14.7501	8.96631
0.118862	5.20268	0.148314			14.81	8.96631
0.121802	5.24772	0.149997			14.8702	8.96631
0.124814	5.29306	0.151701			14.9306	8.96631
0.127901	5.33868	0.153428			14.9913	8.96631
0.131065	5.3846	0.155176			15.0522	8.96631
0.134306	5.43082	0.156947			15.1134	8.96631
0.137628	5.47734	0.158742			15.1748	8.96631
0.141032	5.52416	0.160561			15.2365	8.96631
0.14452	5.5713	0.162404			15.2984	8.96631
0.148095	5.61874	0.164272			15.3606	8.96631
0.151757	5.66651	0.166166			15.423	8.96631
0.155511	5.7146	0.168086			15.4857	8.96631
0.159357	5.76302	0.170034			15.5486	8.96631
0.163298	5.81177	0.172009			15.6118	8.96631
0.167337	5.86087	0.174013			15.6753	8.96631
0.171476	5.9103	0.176046			15.739	8.96631
0.175717	5.96009	0.17811			15.8029	8.96631
0.180063	6.01024	0.180204			15.8672	8.96631
0.184516	6.06075	0.182331			15.9316	8.96631
0.18908	6.11164	0.184491			15.9964	8.96631
0.193756	6.16291	0.186684			16.0614	8.96631
0.198548	6.21456	0.188913			16.1267	8.96631
0.203459	6.26662	0.191179			16.1922	8.96631
0.208491	6.31908	0.193482			16.258	8.96631
0.213648	6.37195	0.195823			16.3241	8.96631
0.218932	6.42526	0.198205			16.3904	8.96631
0.224347	6.479	0.200628			16.457	8.96631
0.229895	6.53319	0.203095			16.5239	8.96631
0.235581	6.58785	0.205606			16.5911	8.96631
0.241408	6.64298	0.208164			16.6585	8.96631
0.247379	6.69861	0.21077			16.7262	8.96631
0.253497	6.75473	0.213426			16.7941	8.96631
0.259767	6.81138	0.216135			16.8624	8.96631
0.266191	6.86856	0.218898			16.9309	8.96631
0.272775	6.9263	0.221718			16.9997	8.96631
0.279521	6.98462	0.224597			17.0688	8.96631
0.286435	7.04353	0.227538			17.1382	8.96631
0.293519	7.10305	0.230544			17.2078	8.96631
0.300779	7.16322	0.233618			17.2778	8.96631
0.308218	7.22405	0.236764			17.348	8.96631
0.315841	7.28557	0.239984			17.4185	8.96631
0.323652	7.34781	0.243284			17.4893	8.96631
0.331657	7.4108	0.246666			17.5603	8.96631
0.33986	7.47457	0.250136			17.6317	8.96631
0.348266	7.53916	0.253698			17.7034	8.96631
0.356879	7.60461	0.257358			17.7753	8.96631
0.365706	7.67096	0.261122			17.8475	8.96631
0.374751	7.73825	0.264995			17.9201	8.96631
0.384019	7.80653	0.268986			17.9929	8.96631
0.393517	7.87585	0.273101			18.066	8.96631
0.40325	7.94628	0.277349			18.1394	8.96631
0.413223	8.01787	0.281739			18.2132	8.96631
0.423443	8.09069	0.286281			18.2872	8.96631
0.433916	8.16482	0.290987			18.3615	8.96631
0.444648	8.24035	0.295869			18.4361	8.96631
0.455646	8.31736	0.300941			18.511	8.96631
0.466915	8.39596	0.306219			18.5863	8.96631
0.478463	8.47627	0.31172			18.6618	8.96631
0.490297	8.55841	0.317465			18.7376	8.96631
0.502423	8.64252	0.323474			18.8138	8.96631
0.51485	8.72879	0.329775			18.8902	8.96631
0.527583	8.81738	0.336394			18.967	8.96631
0.540632	8.90852	0.343364			19.0441	8.96631
0.554003	9.00246	0.350723			19.1215	8.96631
0.567705	9.09948	0.358511			19.1992	8.96631
0.581746	9.19993	0.366776			19.2772	8.96631
0.596134	9.30419	0.375569			19.3556	8.96631
0.610878	9.41275	0.384947			19.4342	8.96631
0.625987	9.52616	0.39497			19.5132	8.96631
0.641469	9.64509	0.405694			19.5925	8.96631
0.657335	9.77035	0.417165			19.6721	8.96631
0.673592	9.89637	0.41875			19.7521	8.96631
0.690252	10.0222	0.41875			19.8323	8.96631
0.707324	10.1479	0.41875			19.9129	8.96631
0.724818	10.2734	0.41875			19.9939	8.96631
0.742745	10.3987	0.41875			20.0751	8.96631
0.761115	10.5238	0.41875			20.1567	8.96631
0.779939	10.6488	0.41875			20.2386	8.96631
0.799229	10.7736	0.41875			20.3209	8.96631
0.818996	10.8982	0.41875			20.4034	8.96631
0.839252	11.0227	0.41875			20.4864	8.96631
0.860009	11.1469	0.41875			20.5696	8.96631
0.88128	11.271	0.41875			20.6532	8.96631
0.903076	11.3948	0.41875			20.7371	8.96631
0.925412	11.5185	0.41875			20.8214	8.96631
0.9483	11.6419	0.41875			20.906	8.96631
0.971754	11.7651	0.41875			20.991	8.96631
0.995788	11.8881	0.41875			21.0763	8.96631
1.02042	12.0109	0.41875			21.162	8.96631
1.04565	12.1333	0.41875			21.248	8.96631
1.07152	12.2555	0.41875			21.3343	8.96631
1.09802	12.3775	0.41875			21.421	8.96631
1.12517	12.4991	0.41875			21.5081	8.96631
1.153	12.6204	0.41875			21.5955	8.96631
1.18152	12.7414	0.41875			21.6832	8.96631
1.21074	12.862	0.41875			21.7713	8.96631
1.24069	12.9823	0.41875			21.8598	8.96631
1.27137	13.1022	0.41875			21.9487	8.96631
1.30282	13.2217	0.41875			22.0379	8.96631
1.33504	13.3407	0.41875			22.1274	8.96631
1.36806	13.4594	0.41875			22.2173	8.96631
1.40189	13.5776	0.41875			22.3076	8.96631
1.43657	13.6953	0.41875			22.3983	8.96631
1.4721	13.8124	0.41875			22.4893	8.96631
1.50851	13.9291	0.41875			22.5807	8.96631
1.54582	14.0452	0.41875			22.6725	8.96631
1.58405	14.1608	0.41875			22.7646	8.96631
1.62323	14.2757	0.41875			22.8571	8.96631
1.66337	14.39	0.41875			22.95	8.96631
1.70451	14.5037	0.41875			23.0433	8.96631
1.74667	14.6167	0.41875			23.1369	8.96631
1.78987	14.729	0.41875			23.231	8.96631
1.83414	14.8406	0.41875			23.3254	8.96631
1.8795	14.9514	0.41875			23.4202	8.96631
1.92599	15.0614	0.41875			23.5153	8.96631
1.97362	15.1707	0.41875			23.6109	8.96631
2.02243	15.279	0.41875			23.7069	8.96631
2.07246	15.3866	0.41875			23.8032	8.96631
2.12371	15.4932	0.41875			23.8999	8.96631
2.17624	15.5989	0.41875			23.9971	8.96631
2.23006	15.7036	0.41875			24.0946	8.96631
2.28522	15.8073	0.41875			24.1925	8.96631
2.34174	15.91	0.41875			24.2908	8.96631
2.39966	16.0117	0.41875			24.3895	8.96631
2.45901	16.1123	0.41875			24.4886	8.96631
2.51982	16.2117	0.41875			24.5882	8.96631
2.58215	16.3101	0.41875			24.6881	8.96631
2.64601	16.4072	0.41875			24.7884	8.96631
2.71145	16.5032	0.41875			24.8892	8.96631
2.77851	16.5979	0.41875			24.9903	8.96631
2.84723	16.6913	0.41875			25.0919	8.96631
2.91765	16.7835	0.41875			25.1938	8.96631
2.98981	16.8743	0.41875			25.2962	8.96631
3.06376	16.9638	0.41875			25.399	8.96631
3.13954	17.0519	0.41875			25.5022	8.96631
3.21719	17.1386	0.41875			25.6059	8.96631
3.29676	17.2238	0.41875			25.7099	8.96631
3.37829	17.3076	0.41875			25.8144	8.96631
3.46185	17.3899	0.41875			25.9193	8.96631
3.54747	17.4706	0.41875			26.0247	8.96631
3.63521	17.5499	0.41875			26.1304	8.96631
3.72512	17.6275	0.41875			26.2366	8.96631
3.81725	17.7036	0.41875			26.3432	8.96631
3.91166	17.778	0.41875			26.4503	8.96631
4.00841	17.8509	0.41875			26.5578	8.96631
4.10754	17.922	0.41875			26.6657	8.96631
4.20914	17.9915	0.41875			26.7741	8.96631
4.31324	18.0593	0.41875			26.8829	8.96631
4.41992	18.1254	0.41875			26.9922	8.96631
4.52923	18.1898	0.41875			27.1018	8.96631
4.64125	18.2525	0.41875			27.212	8.96631
4.75604	18.3134	0.41875			27.3226	8.96631
4.87367	18.3726	0.41875			27.4336	8.96631
4.99421	18.43	0.41875			27.5451	8.96631
5.11773	18.4857	0.41875			27.657	8.96631
5.24431	18.5396	0.41875			27.7694	8.96631
5.37402	18.5917	0.41875			27.8823	8.96631
5.50693	18.6421	0.41875			27.9956	8.96631
5.64313	18.6907	0.41875			28.1094	8.96631
5.7827	18.7375	0.41875			28.2236	8.96631
5.92572	18.7827	0.41875			28.3383	8.96631
6.07228	18.826	0.41875			28.4535	8.96631
6.22247	18.8677	0.41875			28.5691	8.96631
6.37637	18.9076	0.41875			28.6852	8.96631
6.53407	18.9459	0.41875			28.8018	8.96631
6.69568	18.9825	0.41875			28.9188	8.96631
6.86128	19.0174	0.41875			29.0364	8.96631
7.03098	19.0507	0.41875			29.1544	8.96631
7.20487	19.0824	0.41875			29.2728	8.96631
7.38307	19.1125	0.41875			29.3918	8.96631
7.56567	19.1411	0.41875			29.5112	8.96631
7.75279	19.1681	0.41875			29.6312	8.96631
7.94454	19.1937	0.41875			29.7516	8.96631
8.14103	19.2178	0.41875			29.8725	8.96631
8.34238	19.2406	0.41875			29.9939	8.96631
8.54871	19.262	0.41875			30.1158	8.96631
8.76014	19.282	0.41875			30.2382	8.96631
8.97681	19.3008	0.41875			30.3611	8.96631
9.19883	19.3183	0.41875			30.4845	8.96631
9.42634	19.3347	0.41875			30.6083	8.96631
9.65948	19.3499	0.41875			30.7327	8.96631
9.89838	19.364	0.41875			30.8576	8.96631
10.1432	19.377	0.41875			30.983	8.96631
10.3941	19.3891	0.41875			31.1089	8.96631
10.6511	19.4002	0.41875			31.2354	8.96631
10.9146	19.4104	0.41875			31.3623	8.96631
11.1845	19.4197	0.41875			31.4898	8.96631
11.4611	19.4282	0.41875			31.6177	8.96631
11.7446	19.436	0.41875			31.7462	8.96631
12.0351	19.443	0.41875			31.8752	8.96631
12.3327	19.4494	0.41875			32.0048	8.96631
12.6378	19.4552	0.41875			32.1348	8.96631
12.9503	19.4604	0.41875			32.2654	8.96631
13.2706	19.465	0.41875			32.3966	8.96631
13.5988	19.4692	0.41875			32.5282	8.96631
13.9352	19.4728	0.41875			32.6604	8.96631
14.2798	19.4761	0.41875			32.7931	8.96631
14.633	19.479	0.41875			32.9264	8.96631
14.9949	19.4815	0.41875			33.0602	8.96631
15.3658	19.4838	0.41875			33.1946	8.96631
15.7458	19.4857	0.41875			33.3295	8.96631
16.1353	19.4874	0.41875			33.4649	8.96631
16.5343	19.4889	0.41875			33.6009	8.96631
16.9433	19.4901	0.41875			33.7375	8.96631
17.3623	19.4912	0.41875			33.8746	8.96631
17.7918	19.4921	0.41875			34.0122	8.96631
18.2318	19.4929	0.41875			34.1505	8.96631
18.6827	19.4936	0.41875			34.2892	8.96631
19.1448	19.4941	0.41875			34.4286	8.96631
19.6183	19.4946	0.41875			34.5685	8.96631
20.1035	19.495	0.41875			34.709	8.96631
20.6007	19.4953	0.41875			34.85	8.96631
21.1102	19.4956	0.41875			34.9917	8.96631
21.6324	19.4958	0.41875			35.1339	8.96631
22.1674	19.4959	0.41875			35.2767	8.96631
22.7156	19.4961	0.41875			35.42	8.96631
23.2775	19.4962	0.41875			35.564	8.96631
23.8532	19.4963	0.41875			35.7085	8.96631
24.4431	19.4964	0.41875			35.8536	8.96631
25.0477	19.4964	0.41875			35.9993	8.96631
25.6672	19.4964	0.41875			36.1456	8.96631
26.302	19.4965	0.41875			36.2925	8.96631
26.9525	19.4965	0.41875			36.44	8.96631
27.6191	19.4965	0.41875			36.5881	8.96631
28.3022	19.4965	0.41875			36.7368	8.96631
29.0022	19.4966	0.41875			36.8861	8.96631
29.7195	19.4966	0.41875			37.036	8.96631
30.4546	19.4966	0.41875			37.1865	8.96631
31.2078	19.4966	0.41875			37.3376	8.96631
31.9796	19.4966	0.41875			37.4894	8.96631
32.7706	19.4966	0.41875			37.6417	8.96631
33.5811	19.4966	0.41875			37.7947	8.96631
34.4116	19.4966	0.41875			37.9483	8.96631
35.2627	19.4966	0.41875			38.1025	8.96631
36.1349	19.4966	0.41875			38.2573	8.96631
37.0286	19.4966	0.41875			38.4128	8.96631
37.9444	19.4966	0.41875			38.5689	8.96631
38.8829	19.4966	0.41875			38.7257	8.96631

## Sheet: Fig. 3a e=150 microns 
Theory				nu	E	t	d	h	w	L	rho	gamma	mu			Experiments
				0.5	57000	0.00015	0.00067	0.0008	0.00043	0.0261	930	0.021	0.01
t	ell_1				t	ell_2										\ell_1 (mm)	t (s)		\ell_1 (mm)	t (s)		\ell_1 (mm)	t(s)		\ell_2 (mm)	t(s)
9.1714e-10	1.87673e-05				18.8777	0.00982475										0	0		0	0		0	0		0	0
9.39824e-10	0.000307479				18.879	0.8216										1.344	0.01		1.24	0.01		1.371	0.02		0	0.04
9.63068e-10	0.000325536				18.8802	1.10816										1.8	0.02		1.958	0.02		1.926	0.03		0.391	0.06
9.86888e-10	0.000343013				18.8814	1.32858										2.388	0.03		2.366	0.03		2.35	0.04		0.473	0.08
1.0113e-09	0.00036001				18.8827	1.51314										2.823	0.04		3.263	0.05		2.839	0.05		0.538	0.12
1.03631e-09	0.000376605				18.8839	1.67429										3.193	0.05		3.671	0.06		3.22	0.06		0.554	0.17
1.06194e-09	0.00039286				18.8852	1.81862										3.541	0.06		4.226	0.08		3.601	0.07		0.652	0.27
1.0882e-09	0.000408829				18.8864	1.9501										3.823	0.07		4.683	0.11		3.905	0.08		0.734	0.36
1.11512e-09	0.000424553				18.8877	2.07137										4.041	0.08		4.797	0.13		4.123	0.09		0.816	0.45
1.1427e-09	0.00044007				18.8889	2.18425										4.28	0.09		5.091	0.16		4.384	0.1		0.962	0.68
1.17096e-09	0.00045541				18.8902	2.29009										4.454	0.1		5.172	0.19		4.514	0.11		1.338	0.84
1.19992e-09	0.000470599				18.8914	2.38992										4.541	0.11		5.287	0.23		4.667	0.12		1.55	0.99
1.2296e-09	0.000485662				18.8927	2.48452										4.737	0.12		5.531	0.31		4.852	0.13		1.436	1.16
1.26001e-09	0.000500618				18.8939	2.57454										4.9	0.13		5.776	0.37		4.993	0.14		1.533	1.4
1.29117e-09	0.000515487				18.8952	2.66049										5.02	0.14		5.743	0.46		5.2	0.15		1.631	1.59
1.32311e-09	0.000530283				18.8964	2.74279										5.161	0.15		5.809	0.54		5.374	0.17		1.631	1.83
1.35583e-09	0.000545023				18.8976	2.8218										5.259	0.16		5.907	0.67		5.504	0.19		1.648	2.07
1.38936e-09	0.000559719				18.8989	2.89784										5.335	0.17		5.972	0.76		5.646	0.21		1.762	2.38
1.42373e-09	0.000574382				18.9001	2.97115										5.466	0.18		5.972	0.9		5.787	0.23		1.729	2.69
1.45894e-09	0.000589025				18.9014	3.04195										5.531	0.19		6.233	1.08		5.95	0.25		1.909	3.02
1.49502e-09	0.000603657				18.9026	3.11045										5.618	0.2		6.184	1.19		6.048	0.27		1.892	3.37
1.532e-09	0.000618287				18.9039	3.17682										5.694	0.21		6.184	1.42		6.298	0.31		1.892	3.94
1.56989e-09	0.000632924				18.9051	3.2412										5.825	0.22		6.184	1.65		6.537	0.35		1.974	4.44
1.60872e-09	0.000647577				18.9064	3.30373										5.836	0.23		6.51	2.17		6.831	0.39		2.104	4.86
1.64851e-09	0.000662252				18.9076	3.36453										6.031	0.24		7.065	2.71		7.07	0.43		2.153	5.29
1.68928e-09	0.000676957				18.9089	3.42371										6.086	0.25		7.081	3.12		7.321	0.48		2.235	5.88
1.73106e-09	0.000691698				18.9101	3.48136										6.206	0.26		7.081	3.6		7.674	0.55		2.186	6.46
1.77387e-09	0.000706481				18.9114	3.53758										6.249	0.27		7.571	4.13		7.843	0.57		2.284	7.04
1.81774e-09	0.000721314				18.9126	3.59243										6.369	0.3		7.832	4.89		8.223	0.66		2.3	7.63
1.8627e-09	0.0007362				18.9139	3.646										6.499	0.32		7.995	5.6		8.544	0.71		2.317	8.29
1.90877e-09	0.000751147				18.9151	3.69835										6.575	0.34		8.06	6.33		8.833	0.76		2.48	8.87
1.95598e-09	0.000766158				18.9164	3.74954										6.63	0.35		8.174	6.99		9.028	0.8		2.431	9.45
2.00436e-09	0.000781239				18.9176	3.79962										6.76	0.37		8.223	7.7		9.295	0.9		2.431	10.12
2.05393e-09	0.000796394				18.9189	3.84866										6.793	0.38		8.109	8.41		9.564	1.02		2.431	10.8
2.10473e-09	0.000811629				18.9201	3.89669										6.815	0.39		8.109	9.46		10.102	1.25		2.431	11.55
2.15679e-09	0.000826948				18.9213	3.94377										6.934	0.42		8.158	9.87		10.372	1.42		2.496	12.3
2.21013e-09	0.000842355				18.9226	3.98992										7.054	0.45		8.191	11.05		10.69	1.59		2.545	12.87
2.26479e-09	0.000857854				18.9238	4.0352										7.163	0.48		8.174	13.06		11.057	1.83		2.643	13.52
2.32081e-09	0.000873449				18.9251	4.07964										7.217	0.49		8.174	14.75		12.06	2.17		2.643	14.18
2.37821e-09	0.000889144				18.9263	4.12326										7.326	0.51		8.599	16.94		12.566	2.33		2.741	14.85
2.43703e-09	0.000904944				18.9276	4.16611										7.369	0.53		8.729	18.18		12.803	2.42		2.757	15.51
2.4973e-09	0.000920852				18.9288	4.2082										7.413	0.55		8.957	18.27		13.162	2.59		2.757	16.24
2.55907e-09	0.000936872				18.9301	4.24958										7.63	0.64		9.251	18.32		13.472	2.8		2.806	16.9
2.62236e-09	0.000953007				18.9313	4.29026										7.815	0.69		9.365	18.33		13.855	3.16		2.871	17.49
2.68722e-09	0.000969261				18.9326	4.33027										7.924	0.72		9.626	18.34		14.279	3.41		2.871	17.74
2.75368e-09	0.000985638				18.9338	4.36963										8.011	0.76		9.985	18.35		14.565	3.76		2.969	17.84
2.82178e-09	0.00100214				18.9351	4.40837										8.12	0.82		10.323	18.36		14.899	4.11		3.018	18.09
2.89158e-09	0.00101877				18.9363	4.4465										8.37	0.92		10.866	18.37		15.136	4.53		3.149	18.17
2.96309e-09	0.00103554				18.9376	4.48404										8.479	0.97		11.301	18.39		15.552	4.94		3.198	18.16
3.03638e-09	0.00105244				18.9388	4.52102										8.62	1.06		11.486	18.42		15.707	5.09		3.312	18.23
3.11148e-09	0.00106948				18.9401	4.55745										8.849	1.2		11.78	18.44		15.962	5.34		3.312	18.25
3.18843e-09	0.00108667				18.9413	4.59334										8.881	1.28		11.998	18.48		16.218	5.59		3.459	18.26
3.26729e-09	0.001104				18.9426	4.62872										9.262	1.56		12.237	18.51		16.359	5.83		3.459	18.28
3.3481e-09	0.00112148				18.9438	4.6636										9.501	1.8		12.498	18.55		16.544	6.21		3.491	18.3
3.43091e-09	0.00113912				18.9451	4.69799										9.675	2.06		12.792	18.59		16.751	6.54		3.589	18.31
3.51576e-09	0.00115691				18.9463	4.7319										9.904	2.55		12.998	18.63		16.838	6.79		3.703	18.32
3.60272e-09	0.00117486				18.9476	4.76536										10.099	3.02		13.14	18.71		17.148	7.11		4.03	18.33
3.69182e-09	0.00119297				18.9488	4.79836										10.241	3.44		13.325	18.78		17.349	7.37		4.617	18.34
3.78313e-09	0.00121125				18.9501	4.83093										10.437	3.87		13.575	18.83		17.523	7.61		5.139	18.35
3.8767e-09	0.0012297				18.9513	4.86308										10.567	4.29		13.792	18.89		17.681	7.85		5.678	18.36
3.97258e-09	0.00124832				18.9526	4.89482										10.774	4.85		13.912	18.98		17.79	8.08		6.167	18.37
4.07083e-09	0.00126712				18.9538	4.92615										11.013	5.42		14.042	19.03		17.866	8.25		6.575	18.38
4.17151e-09	0.0012861				18.9551	4.95709										11.263	5.99		14.053	19.12		17.904	8.34		6.771	18.39
4.27469e-09	0.00130526				18.9563	4.98764										11.72	6.72		14.184	19.25		17.969	8.39		6.917	18.4
4.38041e-09	0.0013246				18.9576	5.01782										12.166	7.22		14.57	19.83		18.013	8.5		7.048	18.41
4.48875e-09	0.00134413				18.9588	5.04764										12.699	7.96		14.896	20.62		18.062	8.66		7.179	18.44
4.59977e-09	0.00136386				18.9601	5.0771										13.004	8.78		15.255	22.42		18.165	8.83		7.358	18.48
4.71353e-09	0.00138378				18.9613	5.10622										13.145	9.69		15.348	23.17		18.219	8.93		7.489	18.52
4.83011e-09	0.0014039				18.9626	5.13499										13.33	10.66		15.413	24.18		18.274	9.09		7.733	18.62
4.94958e-09	0.00142422				18.9638	5.16343										13.515	11.83		15.505	25.38		18.399	9.4		7.896	18.71
5.07199e-09	0.00144475				18.9651	5.19155										13.493	13.19		15.592	27		18.491	9.62		8.109	18.86
5.19744e-09	0.00146549				18.9663	5.21935										13.613	14.86		15.669	28.51		18.578	9.85		8.255	18.95
5.32598e-09	0.00148643				18.9676	5.24684										13.689	16.47		15.696	30.03		18.603	10.04		8.402	19.12
5.45771e-09	0.0015076				18.9688	5.27402										13.83	18.27		15.739	31.8		18.639	10.27		8.5	19.28
5.59269e-09	0.00152898				18.9701	5.30091										14.08	18.51		15.815	33.42		18.741	10.58		8.565	19.49
5.73102e-09	0.00155059				18.9713	5.32751										14.08	18.56		15.989	35.65		18.811	11.08		8.582	19.71
5.87276e-09	0.00157242				18.9726	5.35382										14.178	18.66		15.989	37.26		18.913	11.74		8.631	20.05
6.01801e-09	0.00159448				18.9738	5.37985										14.048	18.74		16.087	38.93		19.015	12.38		8.68	20.47
6.16685e-09	0.00161677				18.9751	5.40561										14.157	18.9		16.136	40.14		19.06	13.04		8.712	20.96
6.31937e-09	0.0016393				18.9763	5.4311										14.331	19.05		16.169	41.27		19.104	13.79		8.712	21.47
6.47567e-09	0.00166207				18.9776	5.45633										14.679	19.32					19.137	14.44		8.745	22.31
6.63583e-09	0.00168508				18.9788	5.4813										15.027	19.65					19.133	15.07		8.745	22.94
6.79995e-09	0.00170834				18.9801	5.50601										15.244	19.87					19.145	15.78		8.794	23.47
6.96813e-09	0.00173185				18.9814	5.53048										15.331	19.94					19.19	16.49		8.777	24.05
7.14048e-09	0.00175562				18.9826	5.5547										15.462	20.09					19.153	17.22		8.777	24.9
7.31708e-09	0.00177964				18.9839	5.57869										15.679	20.36					19.166	18.05		8.81	26.09
7.49805e-09	0.00180392				18.9851	5.60244										15.821	20.69					19.255	18.35		8.761	26.94
7.6835e-09	0.00182847				18.9864	5.62596										15.93	21.07					19.231	18.52		8.81	27.9
7.87353e-09	0.00185329				18.9876	5.64925										16.18	21.64								8.81	29.09
8.06827e-09	0.00187838				18.9889	5.67232										16.332	22.01								8.81	30.27
8.26782e-09	0.00190375				18.9901	5.69517										16.419	22.36								8.745	31.47
8.4723e-09	0.0019294				18.9914	5.71781										16.495	22.72								8.81	32.49
8.68184e-09	0.00195534				18.9926	5.74024										16.56	23.3								8.794	33.42
8.89657e-09	0.00198156				18.9939	5.76246										16.604	24.46								8.826	34.52
9.11661e-09	0.00200808				18.9951	5.78448										16.637	25.53
9.34209e-09	0.00203489				18.9964	5.80629										16.669	26.69
9.57314e-09	0.00206201				18.9976	5.82791										16.713	28.48
9.80991e-09	0.00208943				18.9989	5.84933										16.789	30.45
1.00525e-08	0.00211716				19.0001	5.87057										16.898	32.01
1.03012e-08	0.0021452				19.0014	5.89161										17.006	33.69
1.05559e-08	0.00217356				19.0027	5.91247										17.093	35.48
1.0817e-08	0.00220224				19.0039	5.93315										17.191	36.99
1.10846e-08	0.00223125				19.0052	5.95365										17.202	38.61
1.13587e-08	0.00226059				19.0064	5.97398										17.267	40.3
1.16396e-08	0.00229027				19.0077	5.99413										17.267	41.63
1.19275e-08	0.00232028				19.0089	6.01411
1.22225e-08	0.00235064				19.0102	6.03392
1.25248e-08	0.00238135				19.0114	6.05356
1.28346e-08	0.00241242				19.0127	6.07304
1.3152e-08	0.00244384				19.0139	6.09236
1.34773e-08	0.00247562				19.0152	6.11153
1.38106e-08	0.00250777				19.0164	6.13053
1.41522e-08	0.00254029				19.0177	6.14938
1.45022e-08	0.0025732				19.019	6.16808
1.48609e-08	0.00260648				19.0202	6.18663
1.52285e-08	0.00264015				19.0215	6.20503
1.56051e-08	0.00267421				19.0227	6.22329
1.59911e-08	0.00270868				19.024	6.2414
1.63866e-08	0.00274354				19.0252	6.25937
1.67918e-08	0.00277881				19.0265	6.2772
1.72072e-08	0.0028145				19.0277	6.2949
1.76327e-08	0.0028506				19.029	6.31245
1.80688e-08	0.00288713				19.0302	6.32987
1.85157e-08	0.00292409				19.0315	6.34716
1.89737e-08	0.00296149				19.0328	6.36432
1.94429e-08	0.00299932				19.034	6.38135
1.99238e-08	0.0030376				19.0353	6.39825
2.04166e-08	0.00307634				19.0365	6.41503
2.09216e-08	0.00311553				19.0378	6.43168
2.1439e-08	0.00315518				19.039	6.44821
2.19692e-08	0.00319531				19.0403	6.46461
2.25126e-08	0.00323591				19.0416	6.4809
2.30694e-08	0.00327699				19.0428	6.49707
2.364e-08	0.00331856				19.0441	6.51312
2.42247e-08	0.00336063				19.0453	6.52906
2.48238e-08	0.00340319				19.0466	6.54488
2.54378e-08	0.00344627				19.0478	6.56059
2.60669e-08	0.00348985				19.0491	6.57619
2.67116e-08	0.00353396				19.0503	6.59168
2.73723e-08	0.00357859				19.0516	6.60706
2.80493e-08	0.00362376				19.0529	6.62233
2.8743e-08	0.00366946				19.0541	6.6375
2.94539e-08	0.00371571				19.0554	6.65256
3.01824e-08	0.00376252				19.0566	6.66751
3.09288e-08	0.00380989				19.0579	6.68237
3.16938e-08	0.00385782				19.0591	6.69712
3.24777e-08	0.00390633				19.0604	6.71177
3.32809e-08	0.00395542				19.0617	6.72632
3.41041e-08	0.0040051				19.0629	6.74078
3.49476e-08	0.00405538				19.0642	6.75514
3.58119e-08	0.00410626				19.0654	6.7694
3.66976e-08	0.00415776				19.0667	6.78356
3.76053e-08	0.00420987				19.0679	6.79764
3.85353e-08	0.00426261				19.0692	6.81162
3.94884e-08	0.00431599				19.0705	6.8255
4.04651e-08	0.00437001				19.0717	6.8393
4.14659e-08	0.00442468				19.073	6.85301
4.24915e-08	0.00448001				19.0742	6.86662
4.35424e-08	0.00453601				19.0755	6.88015
4.46193e-08	0.00459269				19.0768	6.89359
4.57229e-08	0.00465004				19.078	6.90695
4.68537e-08	0.0047081				19.0793	6.92022
4.80125e-08	0.00476685				19.0805	6.9334
4.92e-08	0.00482632				19.0818	6.9465
5.04169e-08	0.0048865				19.083	6.95952
5.16638e-08	0.00494741				19.0843	6.97246
5.29416e-08	0.00500906				19.0856	6.98531
5.4251e-08	0.00507146				19.0868	6.99809
5.55928e-08	0.00513461				19.0881	7.01078
5.69677e-08	0.00519853				19.0893	7.0234
5.83767e-08	0.00526323				19.0906	7.03594
5.98205e-08	0.0053287				19.0919	7.0484
6.13001e-08	0.00539498				19.0931	7.06078
6.28162e-08	0.00546205				19.0944	7.07309
6.43698e-08	0.00552994				19.0956	7.08532
6.59618e-08	0.00559866				19.0969	7.09748
6.75932e-08	0.00566821				19.0982	7.10956
6.9265e-08	0.0057386				19.0994	7.12157
7.09781e-08	0.00580985				19.1007	7.13351
7.27336e-08	0.00588197				19.1019	7.14538
7.45325e-08	0.00595496				19.1032	7.15717
7.63759e-08	0.00602884				19.1045	7.1689
7.82649e-08	0.00610362				19.1057	7.18055
8.02006e-08	0.00617931				19.107	7.19214
8.21842e-08	0.00625592				19.1082	7.20366
8.42168e-08	0.00633346				19.1095	7.21511
8.62997e-08	0.00641195				19.1108	7.22649
8.84341e-08	0.00649139				19.112	7.23781
9.06214e-08	0.0065718				19.1133	7.24906
9.28627e-08	0.00665319				19.1145	7.26024
9.51594e-08	0.00673558				19.1158	7.27136
9.7513e-08	0.00681896				19.1171	7.28242
9.99247e-08	0.00690336				19.1183	7.29341
1.02396e-07	0.0069888				19.1196	7.30434
1.04929e-07	0.00707527				19.1208	7.31521
1.07524e-07	0.0071628				19.1221	7.32601
1.10183e-07	0.00725139				19.1234	7.33675
1.12908e-07	0.00734107				19.1246	7.34743
1.15701e-07	0.00743184				19.1259	7.35805
1.18562e-07	0.00752372				19.1272	7.36861
1.21495e-07	0.00761672				19.1284	7.37912
1.245e-07	0.00771085				19.1297	7.38956
1.27579e-07	0.00780614				19.1309	7.39994
1.30734e-07	0.00790258				19.1322	7.41027
1.33968e-07	0.00800021				19.1335	7.42054
1.37281e-07	0.00809903				19.1347	7.43075
1.40677e-07	0.00819905				19.136	7.4409
1.44156e-07	0.0083003				19.1373	7.451
1.47721e-07	0.00840279				19.1385	7.46104
1.51375e-07	0.00850652				19.1398	7.47103
1.55119e-07	0.00861153				19.141	7.48096
1.58955e-07	0.00871781				19.1423	7.49084
1.62887e-07	0.0088254				19.1436	7.50066
1.66915e-07	0.0089343				19.1448	7.51044
1.71043e-07	0.00904454				19.1461	7.52015
1.75274e-07	0.00915612				19.1474	7.52982
1.79609e-07	0.00926907				19.1486	7.53943
1.84051e-07	0.00938339				19.1499	7.54899
1.88603e-07	0.00949912				19.1511	7.5585
1.93268e-07	0.00961626				19.1524	7.56796
1.98048e-07	0.00973484				19.1537	7.57737
2.02946e-07	0.00985486				19.1549	7.58673
2.07966e-07	0.00997636				19.1562	7.59604
2.13109e-07	0.0100993				19.1575	7.6053
2.1838e-07	0.0102238				19.1587	7.61451
2.23781e-07	0.0103498				19.16	7.62367
2.29316e-07	0.0104774				19.1613	7.63278
2.34987e-07	0.0106065				19.1625	7.64185
2.40799e-07	0.0107372				19.1638	7.65086
2.46755e-07	0.0108695				19.165	7.65983
2.52858e-07	0.0110034				19.1663	7.66876
2.59112e-07	0.0111389				19.1676	7.67764
2.6552e-07	0.0112761				19.1688	7.68647
2.72087e-07	0.011415				19.1701	7.69525
2.78817e-07	0.0115556				19.1714	7.70399
2.85713e-07	0.0116979				19.1726	7.71269
2.92779e-07	0.011842				19.1739	7.72134
3.0002e-07	0.0119878				19.1752	7.72994
3.07441e-07	0.0121354				19.1764	7.7385
3.15044e-07	0.0122848				19.1777	7.74702
3.22836e-07	0.0124361				19.179	7.75549
3.30821e-07	0.0125892				19.1802	7.76392
3.39003e-07	0.0127441				19.1815	7.77231
3.47388e-07	0.012901				19.1828	7.78066
3.55979e-07	0.0130598				19.184	7.78896
3.64784e-07	0.0132205				19.1853	7.79722
3.73806e-07	0.0133832				19.1866	7.80544
3.83051e-07	0.0135479				19.1878	7.81362
3.92525e-07	0.0137147				19.1891	7.82176
4.02233e-07	0.0138834				19.1903	7.82985
4.12181e-07	0.0140542				19.1916	7.83791
4.22376e-07	0.0142272				19.1929	7.84592
4.32822e-07	0.0144022				19.1941	7.8539
4.43527e-07	0.0145794				19.1954	7.86184
4.54497e-07	0.0147587				19.1967	7.86973
4.65738e-07	0.0149403				19.1979	7.87759
4.77257e-07	0.0151241				19.1992	7.88541
4.89061e-07	0.0153101				19.2005	7.89319
5.01156e-07	0.0154984				19.2017	7.90093
5.13551e-07	0.015689				19.203	7.90863
5.26253e-07	0.015882				19.2043	7.9163
5.39269e-07	0.0160773				19.2055	7.92393
5.52606e-07	0.016275				19.2068	7.93152
5.66274e-07	0.0164751				19.2081	7.93907
5.80279e-07	0.0166777				19.2093	7.94659
5.94631e-07	0.0168828				19.2106	7.95407
6.09338e-07	0.0170904				19.2119	7.96152
6.24409e-07	0.0173005				19.2131	7.96893
6.39852e-07	0.0175132				19.2144	7.9763
6.55677e-07	0.0177285				19.2157	7.98364
6.71894e-07	0.0179465				19.217	7.99094
6.88512e-07	0.0181671				19.2182	7.9982
7.0554e-07	0.0183904				19.2195	8.00544
7.2299e-07	0.0186165				19.2208	8.01263
7.40872e-07	0.0188453				19.222	8.0198
7.59196e-07	0.019077				19.2233	8.02692
7.77973e-07	0.0193114				19.2246	8.03402
7.97214e-07	0.0195488				19.2258	8.04108
8.16931e-07	0.019789				19.2271	8.04811
8.37136e-07	0.0200322				19.2284	8.0551
8.57841e-07	0.0202784				19.2296	8.06206
8.79058e-07	0.0205276				19.2309	8.06899
9.00799e-07	0.0207799				19.2322	8.07589
9.23078e-07	0.0210352				19.2334	8.08275
9.45909e-07	0.0212937				19.2347	8.08958
9.69304e-07	0.0215554				19.236	8.09638
9.93277e-07	0.0218202				19.2372	8.10315
1.01784e-06	0.0220883				19.2385	8.10988
1.04302e-06	0.0223597				19.2398	8.11658
1.06881e-06	0.0226344				19.2411	8.12326
1.09525e-06	0.0229125				19.2423	8.1299
1.12234e-06	0.023194				19.2436	8.13651
1.1501e-06	0.0234789				19.2449	8.14309
1.17854e-06	0.0237673				19.2461	8.14964
1.20769e-06	0.0240593				19.2474	8.15616
1.23756e-06	0.0243548				19.2487	8.16265
1.26817e-06	0.024654				19.2499	8.16911
1.29953e-06	0.0249568				19.2512	8.17554
1.33167e-06	0.0252634				19.2525	8.18193
1.36461e-06	0.0255737				19.2537	8.18831
1.39836e-06	0.0258878				19.255	8.19465
1.43295e-06	0.0262057				19.2563	8.20096
1.46839e-06	0.0265276				19.2576	8.20724
1.5047e-06	0.0268534				19.2588	8.2135
1.54192e-06	0.0271831				19.2601	8.21972
1.58005e-06	0.027517				19.2614	8.22592
1.61913e-06	0.0278549				19.2626	8.23209
1.65918e-06	0.0281969				19.2639	8.23823
1.70022e-06	0.0285432				19.2652	8.24435
1.74227e-06	0.0288936				19.2665	8.25043
1.78536e-06	0.0292484				19.2677	8.25649
1.82951e-06	0.0296076				19.269	8.26252
1.87476e-06	0.0299711				19.2703	8.26853
1.92113e-06	0.0303391				19.2715	8.2745
1.96865e-06	0.0307115				19.2728	8.28045
2.01734e-06	0.0310886				19.2741	8.28638
2.06723e-06	0.0314703				19.2754	8.29227
2.11836e-06	0.0318566				19.2766	8.29815
2.17075e-06	0.0322477				19.2779	8.30399
2.22444e-06	0.0326436				19.2792	8.30981
2.27946e-06	0.0330443				19.2804	8.3156
2.33583e-06	0.0334499				19.2817	8.32137
2.3936e-06	0.0338605				19.283	8.32711
2.45281e-06	0.0342761				19.2843	8.33282
2.51347e-06	0.0346968				19.2855	8.33851
2.57563e-06	0.0351227				19.2868	8.34418
2.63934e-06	0.0355538				19.2881	8.34982
2.70462e-06	0.0359901				19.2893	8.35544
2.77151e-06	0.0364318				19.2906	8.36103
2.84005e-06	0.0368789				19.2919	8.36659
2.9103e-06	0.0373315				19.2932	8.37213
2.98228e-06	0.0377896				19.2944	8.37765
3.05604e-06	0.0382534				19.2957	8.38314
3.13162e-06	0.0387228				19.297	8.38861
3.20907e-06	0.0391979				19.2983	8.39406
3.28844e-06	0.0396789				19.2995	8.39948
3.36978e-06	0.0401658				19.3008	8.40487
3.45312e-06	0.0406586				19.3021	8.41025
3.53852e-06	0.0411575				19.3033	8.4156
3.62604e-06	0.0416624				19.3046	8.42093
3.71572e-06	0.0421736				19.3059	8.42623
3.80762e-06	0.042691				19.3072	8.43151
3.9018e-06	0.0432147				19.3084	8.43677
3.9983e-06	0.0437448				19.3097	8.44201
4.09719e-06	0.0442815				19.311	8.44722
4.19852e-06	0.0448247				19.3123	8.45241
4.30236e-06	0.0453745				19.3135	8.45758
4.40877e-06	0.0459311				19.3148	8.46272
4.51781e-06	0.0464945				19.3161	8.46785
4.62955e-06	0.0470647				19.3174	8.47295
4.74405e-06	0.047642				19.3186	8.47803
4.86139e-06	0.0482263				19.3199	8.48309
4.98162e-06	0.0488177				19.3212	8.48812
5.10483e-06	0.0494164				19.3225	8.49314
5.23109e-06	0.0500224				19.3237	8.49813
5.36047e-06	0.0506359				19.325	8.5031
5.49305e-06	0.0512568				19.3263	8.50805
5.6289e-06	0.0518853				19.3276	8.51298
5.76812e-06	0.0525215				19.3288	8.51789
5.91078e-06	0.0531655				19.3301	8.52278
6.05697e-06	0.0538174				19.3314	8.52765
6.20678e-06	0.0544772				19.3327	8.53249
6.36029e-06	0.0551451				19.3339	8.53732
6.5176e-06	0.0558212				19.3352	8.54212
6.67879e-06	0.0565055				19.3365	8.54691
6.84398e-06	0.0571982				19.3378	8.55167
7.01325e-06	0.0578993				19.339	8.55642
7.18671e-06	0.058609				19.3403	8.56114
7.36445e-06	0.0593274				19.3416	8.56585
7.5466e-06	0.0600546				19.3429	8.57053
7.73324e-06	0.0607907				19.3441	8.5752
7.92451e-06	0.0615357				19.3454	8.57985
8.1205e-06	0.0622899				19.3467	8.58447
8.32135e-06	0.0630533				19.348	8.58908
8.52716e-06	0.063826				19.3492	8.59367
8.73806e-06	0.0646081				19.3505	8.59824
8.95417e-06	0.0653998				19.3518	8.60279
9.17563e-06	0.0662011				19.3531	8.60732
9.40257e-06	0.0670123				19.3543	8.61183
9.63512e-06	0.0678333				19.3556	8.61632
9.87343e-06	0.0686644				19.3569	8.6208
1.01176e-05	0.0695056				19.3582	8.62525
1.03679e-05	0.0703571				19.3595	8.62969
1.06243e-05	0.071219				19.3607	8.63411
1.08871e-05	0.0720914				19.362	8.63851
1.11563e-05	0.0729744				19.3633	8.64289
1.14322e-05	0.0738683				19.3646	8.64726
1.1715e-05	0.074773				19.3658	8.6516
1.20047e-05	0.0756888				19.3671	8.65593
1.23016e-05	0.0766157				19.3684	8.66024
1.26059e-05	0.077554				19.3697	8.66454
1.29177e-05	0.0785037				19.371	8.66881
1.32372e-05	0.079465				19.3722	8.67307
1.35646e-05	0.080438				19.3735	8.67731
1.39001e-05	0.0814228				19.3748	8.68153
1.42438e-05	0.0824197				19.3761	8.68574
1.45961e-05	0.0834288				19.3773	8.68993
1.49571e-05	0.0844501				19.3786	8.6941
1.53271e-05	0.0854839				19.3799	8.69825
1.57061e-05	0.0865303				19.3812	8.70239
1.60946e-05	0.0875894				19.3825	8.70651
1.64927e-05	0.0886615				19.3837	8.71061
1.69006e-05	0.0897466				19.385	8.7147
1.73186e-05	0.0908449				19.3863	8.71877
1.77469e-05	0.0919567				19.3876	8.72282
1.81858e-05	0.0930819				19.3888	8.72686
1.86356e-05	0.0942209				19.3901	8.73088
1.90965e-05	0.0953737				19.3914	8.73489
1.95688e-05	0.0965406				19.3927	8.73887
2.00528e-05	0.0977217				19.394	8.74285
2.05488e-05	0.0989172				19.3952	8.7468
2.1057e-05	0.100127				19.3965	8.75074
2.15778e-05	0.101352				19.3978	8.75467
2.21115e-05	0.102592				19.3991	8.75857
2.26584e-05	0.103846				19.4004	8.76247
2.32188e-05	0.105116				19.4016	8.76634
2.3793e-05	0.106402				19.4029	8.77021
2.43815e-05	0.107703				19.4042	8.77405
2.49845e-05	0.10902				19.4055	8.77788
2.56025e-05	0.110353				19.4068	8.7817
2.62357e-05	0.111702				19.408	8.7855
2.68846e-05	0.113067				19.4093	8.78928
2.75495e-05	0.11445				19.4106	8.79305
2.82309e-05	0.115848				19.4119	8.7968
2.89291e-05	0.117264				19.4132	8.80054
2.96446e-05	0.118698				19.4144	8.80427
3.03778e-05	0.120148				19.4157	8.80798
3.11291e-05	0.121616				19.417	8.81167
3.1899e-05	0.123102				19.4183	8.81535
3.2688e-05	0.124606				19.4196	8.81902
3.34964e-05	0.126129				19.4209	8.82267
3.43249e-05	0.127669				19.4221	8.8263
3.51738e-05	0.129229				19.4234	8.82993
3.60438e-05	0.130807				19.4247	8.83353
3.69352e-05	0.132405				19.426	8.83713
3.78487e-05	0.134022				19.4273	8.84071
3.87848e-05	0.135659				19.4285	8.84427
3.97441e-05	0.137315				19.4298	8.84782
4.07271e-05	0.138991				19.4311	8.85136
4.17344e-05	0.140688				19.4324	8.85488
4.27666e-05	0.142406				19.4337	8.85839
4.38243e-05	0.144144				19.4349	8.86188
4.49082e-05	0.145903				19.4362	8.86536
4.60189e-05	0.147684				19.4375	8.86883
4.71571e-05	0.149486				19.4388	8.87229
4.83234e-05	0.15131				19.4401	8.87573
4.95186e-05	0.153156				19.4414	8.87915
5.07433e-05	0.155025				19.4426	8.88257
5.19983e-05	0.156916				19.4439	8.88597
5.32844e-05	0.15883				19.4452	8.88935
5.46023e-05	0.160767				19.4465	8.89272
5.59527e-05	0.162727				19.4478	8.89608
5.73366e-05	0.164712				19.4491	8.89943
5.87547e-05	0.16672				19.4503	8.90277
6.02078e-05	0.168752				19.4516	8.90609
6.16969e-05	0.17081				19.4529	8.90939
6.32229e-05	0.172892				19.4542	8.91269
6.47866e-05	0.174999				19.4555	8.91597
6.63889e-05	0.177131				19.4568	8.91924
6.80309e-05	0.17929				19.458	8.9225
6.97135e-05	0.181474				19.4593	8.92574
7.14377e-05	0.183685				19.4606	8.92897
7.32045e-05	0.185922				19.4619	8.93219
7.50151e-05	0.188187				19.4632	8.93539
7.68704e-05	0.190479				19.4645	8.93859
7.87716e-05	0.192798				19.4657	8.94177
8.07199e-05	0.195145				19.467	8.94494
8.27163e-05	0.197521				19.4683	8.94809
8.47621e-05	0.199925				19.4696	8.95124
8.68585e-05	0.202359				19.4709	8.95437
8.90067e-05	0.204821				19.4722	8.95749
9.12081e-05	0.207314				19.4734	8.9606
9.34639e-05	0.209836				19.4747	8.9637
9.57755e-05	0.212389				19.476	8.96678
9.81443e-05	0.214972				19.4773	8.96985
0.000100572	0.217586				19.4786	8.97291
0.000103059	0.220232				19.4799	8.97596
0.000105608	0.22291				19.4812	8.979
0.00010822	0.22562				19.4824	8.98202
0.000110897	0.228362				19.4837	8.98504
0.000113639	0.231138				19.485	8.98804
0.00011645	0.233947				19.4863	8.99103
0.00011933	0.236789				19.4876	8.99401
0.000122281	0.239666				19.4889	8.99697
0.000125306	0.242577				19.4902	8.99993
0.000128405	0.245523				19.4914	9.00287
0.000131581	0.248504				19.4927	9.00581
0.000134835	0.251521				19.494	9.00873
0.00013817	0.254574				19.4953	9.01164
0.000141587	0.257664				19.4966	9.01454
0.000145089	0.260791				19.4979	9.01743
0.000148678	0.263955				19.4992	9.02031
0.000152355	0.267158				19.5004	9.02317
0.000156123	0.270398				19.5017	9.02603
0.000159984	0.273677				19.503	9.02888
0.000163941	0.276996				19.5043	9.03171
0.000167996	0.280354				19.5056	9.03453
0.000172151	0.283752				19.5069	9.03735
0.000176409	0.287191				19.5082	9.04015
0.000180772	0.290671				19.5094	9.04294
0.000185243	0.294192				19.5107	9.04572
0.000189824	0.297756				19.512	9.04849
0.000194519	0.301362				19.5133	9.05125
0.00019933	0.305011				19.5146	9.054
0.00020426	0.308703				19.5159	9.05674
0.000209312	0.312439				19.5172	9.05947
0.000214489	0.31622				19.5185	9.06218
0.000219794	0.320046				19.5197	9.06489
0.00022523	0.323918				19.521	9.06759
0.0002308	0.327835				19.5223	9.07028
0.000236509	0.331799				19.5236	9.07295
0.000242358	0.33581				19.5249	9.07562
0.000248352	0.339869				19.5262	9.07828
0.000254495	0.343976				19.5275	9.08092
0.000260789	0.348131				19.5288	9.08356
0.000267239	0.352336				19.5301	9.08619
0.000273849	0.356591				19.5313	9.08881
0.000280622	0.360896				19.5326	9.09141
0.000287562	0.365253				19.5339	9.09401
0.000294675	0.36966				19.5352	9.0966
0.000301963	0.37412				19.5365	9.09918
0.000309431	0.378633				19.5378	9.10174
0.000317084	0.383199				19.5391	9.1043
0.000324927	0.387819				19.5404	9.10685
0.000332963	0.392494				19.5417	9.10939
0.000341198	0.397223				19.5429	9.11192
0.000349637	0.402009				19.5442	9.11444
0.000358284	0.406851				19.5455	9.11695
0.000367146	0.41175				19.5468	9.11946
0.000376226	0.416706				19.5481	9.12195
0.000385531	0.421721				19.5494	9.12443
0.000395066	0.426795				19.5507	9.1269
0.000404837	0.431929				19.552	9.12937
0.00041485	0.437123				19.5533	9.13182
0.000425111	0.442378				19.5545	9.13427
0.000435625	0.447695				19.5558	9.13671
0.000446399	0.453074				19.5571	9.13914
0.00045744	0.458516				19.5584	9.14155
0.000468753	0.464022				19.5597	9.14396
0.000480347	0.469592				19.561	9.14637
0.000492227	0.475228				19.5623	9.14876
0.000504401	0.480929				19.5636	9.15114
0.000516876	0.486697				19.5649	9.15351
0.00052966	0.492532				19.5662	9.15588
0.00054276	0.498436				19.5674	9.15824
0.000556184	0.504408				19.5687	9.16058
0.00056994	0.51045				19.57	9.16292
0.000584036	0.516562				19.5713	9.16525
0.000598481	0.522745				19.5726	9.16758
0.000613283	0.529001				19.5739	9.16989
0.000628451	0.535328				19.5752	9.17219
0.000643995	0.54173				19.5765	9.17449
0.000659922	0.548205				19.5778	9.17678
0.000676244	0.554756				19.5791	9.17906
0.000692969	0.561383				19.5804	9.18133
0.000710108	0.568086				19.5817	9.18359
0.000727671	0.574867				19.5829	9.18584
0.000745669	0.581726				19.5842	9.18809
0.000764111	0.588665				19.5855	9.19033
0.00078301	0.595683				19.5868	9.19256
0.000802376	0.602782				19.5881	9.19478
0.000822221	0.609963				19.5894	9.19699
0.000842556	0.617227				19.5907	9.19919
0.000863395	0.624574				19.592	9.20139
0.000884749	0.632006				19.5933	9.20358
0.000906632	0.639523				19.5946	9.20576
0.000929055	0.647126				19.5959	9.20793
0.000952033	0.654816				19.5972	9.21009
0.000975579	0.662594				19.5985	9.21225
0.000999708	0.670462				19.5997	9.2144
0.00102443	0.678419				19.601	9.21654
0.00104977	0.686466				19.6023	9.21867
0.00107573	0.694606				19.6036	9.2208
0.00110234	0.702838				19.6049	9.22291
0.0011296	0.711164				19.6062	9.22502
0.00115754	0.719585				19.6075	9.22712
0.00118617	0.728101				19.6088	9.22922
0.00121551	0.736713				19.6101	9.2313
0.00124557	0.745423				19.6114	9.23338
0.00127638	0.754232				19.6127	9.23545
0.00130795	0.76314				19.614	9.23752
0.0013403	0.772149				19.6153	9.23957
0.00137344	0.78126				19.6166	9.24162
0.00140741	0.790473				19.6179	9.24366
0.00144222	0.79979				19.6191	9.24569
0.00147789	0.809211				19.6204	9.24772
0.00151445	0.818738				19.6217	9.24974
0.0015519	0.828372				19.623	9.25175
0.00159028	0.838114				19.6243	9.25375
0.00162962	0.847964				19.6256	9.25575
0.00166992	0.857925				19.6269	9.25774
0.00171122	0.867997				19.6282	9.25972
0.00175355	0.878181				19.6295	9.2617
0.00179692	0.888478				19.6308	9.26366
0.00184136	0.898889				19.6321	9.26562
0.0018869	0.909416				19.6334	9.26758
0.00193357	0.920059				19.6347	9.26952
0.00198139	0.930821				19.636	9.27146
0.0020304	0.9417				19.6373	9.27339
0.00208061	0.9527				19.6386	9.27532
0.00213207	0.963821				19.6399	9.27724
0.00218481	0.975065				19.6412	9.27915
0.00223884	0.986431				19.6425	9.28105
0.00229421	0.997923				19.6438	9.28295
0.00235096	1.00954				19.645	9.28484
0.0024091	1.02128				19.6463	9.28672
0.00246869	1.03316				19.6476	9.2886
0.00252974	1.04516				19.6489	9.29047
0.00259231	1.05729				19.6502	9.29233
0.00265643	1.06955				19.6515	9.29419
0.00272213	1.08195				19.6528	9.29604
0.00278945	1.09448				19.6541	9.29788
0.00285844	1.10714				19.6554	9.29972
0.00292914	1.11994				19.6567	9.30155
0.00300159	1.13288				19.658	9.30337
0.00307582	1.14596				19.6593	9.30519
0.0031519	1.15918				19.6606	9.307
0.00322985	1.17254				19.6619	9.3088
0.00330973	1.18604				19.6632	9.3106
0.00339159	1.19969				19.6645	9.31239
0.00347548	1.21348				19.6658	9.31417
0.00356143	1.22741				19.6671	9.31595
0.00364952	1.2415				19.6684	9.31772
0.00373978	1.25573				19.6697	9.31948
0.00383228	1.27012				19.671	9.32124
0.00392706	1.28465				19.6723	9.32299
0.00402419	1.29934				19.6736	9.32474
0.00412372	1.31418				19.6749	9.32648
0.00422571	1.32917				19.6762	9.32821
0.00433022	1.34433				19.6775	9.32994
0.00443732	1.35964				19.6788	9.33166
0.00454706	1.3751				19.6801	9.33337
0.00465953	1.39073				19.6814	9.33508
0.00477477	1.40652				19.6827	9.33678
0.00489286	1.42248				19.684	9.33848
0.00501388	1.43859				19.6853	9.34017
0.00513788	1.45487				19.6866	9.34185
0.00526496	1.47132				19.6879	9.34353
0.00539517	1.48794				19.6892	9.3452
0.00552861	1.50472				19.6905	9.34687
0.00566535	1.52167				19.6918	9.34853
0.00580547	1.5388				19.6931	9.35018
0.00594905	1.5561				19.6944	9.35183
0.00609619	1.57357				19.6957	9.35347
0.00624696	1.59122				19.697	9.35511
0.00640147	1.60904				19.6983	9.35674
0.0065598	1.62704				19.6996	9.35837
0.00672204	1.64522				19.7009	9.35998
0.00688829	1.66358				19.7022	9.3616
0.00705866	1.68212				19.7035	9.3632
0.00723324	1.70084				19.7048	9.36481
0.00741214	1.71975				19.7061	9.3664
0.00759546	1.73884				19.7074	9.36799
0.00778331	1.75812				19.7087	9.36958
0.00797582	1.77758				19.71	9.37115
0.00817308	1.79724				19.7113	9.37273
0.00837522	1.81708				19.7126	9.37429
0.00858237	1.83711				19.7139	9.37586
0.00879463	1.85734				19.7152	9.37741
0.00901215	1.87775				19.7165	9.37896
0.00923504	1.89836				19.7178	9.38051
0.00946345	1.91917				19.7191	9.38205
0.00969751	1.94017				19.7204	9.38358
0.00993735	1.96137				19.7217	9.38511
0.0101831	1.98277				19.723	9.38663
0.010435	2.00437				19.7243	9.38815
0.0106931	2.02617				19.7256	9.38966
0.0109575	2.04817				19.7269	9.39117
0.0112286	2.07037				19.7282	9.39267
0.0115063	2.09278				19.7295	9.39417
0.0117908	2.11539				19.7308	9.39566
0.0120825	2.13821				19.7321	9.39715
0.0123813	2.16123				19.7334	9.39863
0.0126875	2.18446				19.7347	9.4001
0.0130013	2.2079				19.736	9.40157
0.0133229	2.23155				19.7373	9.40304
0.0136524	2.2554				19.7386	9.4045
0.01399	2.27947				19.7399	9.40595
0.0143361	2.30375				19.7412	9.4074
0.0146906	2.32824				19.7425	9.40884
0.015054	2.35295				19.7438	9.41028
0.0154263	2.37787				19.7451	9.41172
0.0158078	2.403				19.7464	9.41314
0.0161988	2.42835				19.7477	9.41457
0.0165994	2.45392				19.749	9.41599
0.01701	2.4797				19.7503	9.4174
0.0174307	2.5057				19.7516	9.41881
0.0178618	2.53192				19.7529	9.42021
0.0183036	2.55836				19.7542	9.42161
0.0187563	2.58502				19.7555	9.423
0.0192202	2.61189				19.7568	9.42439
0.0196955	2.63899				19.7581	9.42578
0.0201827	2.66631				19.7594	9.42716
0.0206818	2.69385				19.7607	9.42853
0.0211933	2.72161				19.762	9.4299
0.0217175	2.74959				19.7633	9.43126
0.0222547	2.77779				19.7646	9.43262
0.0228051	2.80622				19.7659	9.43398
0.0233691	2.83487				19.7672	9.43533
0.0239471	2.86374				19.7685	9.43667
0.0245394	2.89284				19.7699	9.43801
0.0251463	2.92216				19.7712	9.43935
0.0257682	2.9517				19.7725	9.44068
0.0264055	2.98147				19.7738	9.44201
0.0270586	3.01146				19.7751	9.44333
0.0277279	3.04168				19.7764	9.44465
0.0284136	3.07211				19.7777	9.44596
0.0291164	3.10278				19.779	9.44727
0.0298365	3.13366				19.7803	9.44857
0.0305745	3.16477				19.7816	9.44987
0.0313306	3.1961				19.7829	9.45116
0.0321055	3.22766				19.7842	9.45245
0.0328996	3.25943				19.7855	9.45374
0.0337133	3.29143				19.7868	9.45502
0.0345471	3.32366				19.7881	9.45629
0.0354016	3.3561				19.7894	9.45756
0.0362771	3.38876				19.7907	9.45883
0.0371744	3.42165				19.792	9.46009
0.0380938	3.45476				19.7933	9.46135
0.039036	3.48808				19.7946	9.4626
0.0400014	3.52163				19.796	9.46385
0.0409908	3.55539				19.7973	9.4651
0.0420046	3.58937				19.7986	9.46634
0.0430435	3.62357				19.7999	9.46757
0.0441081	3.65798				19.8012	9.46881
0.045199	3.69261				19.8025	9.47003
0.0463169	3.72745				19.8038	9.47126
0.0474624	3.76251				19.8051	9.47247
0.0486363	3.79777				19.8064	9.47369
0.0498392	3.83325				19.8077	9.4749
0.0510718	3.86894				19.809	9.4761
0.052335	3.90484				19.8103	9.47731
0.0536294	3.94095				19.8116	9.4785
0.0549558	3.97726				19.8129	9.4797
0.056315	4.01378				19.8142	9.48089
0.0577078	4.0505				19.8155	9.48207
0.0591351	4.08743				19.8169	9.48325
0.0605977	4.12455				19.8182	9.48443
0.0620964	4.16188				19.8195	9.4856
0.0636322	4.1994				19.8208	9.48677
0.065206	4.23712				19.8221	9.48793
0.0668187	4.27504				19.8234	9.48909
0.0684714	4.31315				19.8247	9.49025
0.0701648	4.35144				19.826	9.4914
0.0719002	4.38993				19.8273	9.49255
0.0736785	4.42861				19.8286	9.49369
0.0755008	4.46747				19.8299	9.49483
0.0773681	4.50652				19.8312	9.49597
0.0792816	4.54575				19.8325	9.4971
0.0812425	4.58516				19.8339	9.49823
0.0832518	4.62474				19.8352	9.49936
0.0853109	4.6645				19.8365	9.50048
0.0874208	4.70444				19.8378	9.50159
0.089583	4.74454				19.8391	9.5027
0.0917986	4.78482				19.8404	9.50381
0.0940691	4.82526				19.8417	9.50492
0.0963957	4.86587				19.843	9.50602
0.0987798	4.90663				19.8443	9.50712
0.101223	4.94756				19.8456	9.50821
0.103726	4.98864				19.8469	9.5093
0.106292	5.02988				19.8483	9.51038
0.108921	5.07127				19.8496	9.51147
0.111615	5.11281				19.8509	9.51254
0.114375	5.15449				19.8522	9.51362
0.117204	5.19632				19.8535	9.51469
0.120103	5.23829				19.8548	9.51576
0.123073	5.28039				19.8561	9.51682
0.126117	5.32264				19.8574	9.51788
0.129236	5.36501				19.8587	9.51893
0.132433	5.40751				19.86	9.51999
0.135708	5.45014				19.8614	9.52103
0.139065	5.49289				19.8627	9.52208
0.142504	5.53576				19.864	9.52312
0.146029	5.57875				19.8653	9.52416
0.14964	5.62185				19.8666	9.52519
0.153341	5.66506				19.8679	9.52622
0.157134	5.70837				19.8692	9.52725
0.16102	5.7518				19.8705	9.52827
0.165003	5.79532				19.8718	9.52929
0.169084	5.83894				19.8731	9.53031
0.173266	5.88265				19.8745	9.53132
0.177551	5.92645				19.8758	9.53233
0.181942	5.97034				19.8771	9.53333
0.186442	6.01432				19.8784	9.53433
0.191053	6.05837				19.8797	9.53533
0.195779	6.1025				19.881	9.53633
0.200621	6.1467				19.8823	9.53732
0.205583	6.19097				19.8836	9.53831
0.210667	6.23531				19.8849	9.53929
0.215878	6.27971				19.8863	9.54027
0.221217	6.32416				19.8876	9.54125
0.226688	6.36867				19.8889	9.54222
0.232295	6.41323				19.8902	9.5432
0.23804	6.45784				19.8915	9.54416
0.243927	6.50249				19.8928	9.54513
0.24996	6.54718				19.8941	9.54609
0.256143	6.5919				19.8954	9.54705
0.262478	6.63666				19.8968	9.548
0.26897	6.68144				19.8981	9.54895
0.275622	6.72625				19.8994	9.5499
0.282439	6.77108				19.9007	9.55084
0.289424	6.81592				19.902	9.55178
0.296583	6.86077				19.9033	9.55272
0.303918	6.90564				19.9046	9.55366
0.311435	6.9505				19.9059	9.55459
0.319137	6.99537				19.9073	9.55552
0.32703	7.04023				19.9086	9.55644
0.335119	7.08508				19.9099	9.55736
0.343407	7.12992				19.9112	9.55828
0.3519	7.17475				19.9125	9.5592
0.360604	7.21955				19.9138	9.56011
0.369523	7.26433				19.9151	9.56102
0.378662	7.30909				19.9165	9.56192
0.388027	7.35381				19.9178	9.56283
0.397624	7.39849				19.9191	9.56373
0.407459	7.44313				19.9204	9.56462
0.417536	7.48773				19.9217	9.56552
0.427863	7.53228				19.923	9.56641
0.438445	7.57678				19.9243	9.56729
0.449289	7.62122				19.9257	9.56818
0.460401	7.6656				19.927	9.56906
0.471788	7.70991				19.9283	9.56994
0.483457	7.75416				19.9296	9.57081
0.495414	7.79833				19.9309	9.57168
0.507667	7.84242				19.9322	9.57255
0.520223	7.88644				19.9335	9.57342
0.53309	7.93037				19.9349	9.57428
0.546274	7.97421				19.9362	9.57514
0.559785	8.01796				19.9375	9.576
0.57363	8.06161				19.9388	9.57685
0.587818	8.10516				19.9401	9.5777
0.602356	8.14861				19.9414	9.57855
0.617254	8.19195				19.9427	9.5794
0.63252	8.23518				19.9441	9.58024
0.648164	8.27829				19.9454	9.58108
0.664195	8.32128				19.9467	9.58191
0.680622	8.36415				19.948	9.58275
0.697456	8.40689				19.9493	9.58358
0.714706	8.44951				19.9506	9.58441
0.732383	8.49198				19.952	9.58523
0.750497	8.53432				19.9533	9.58605
0.769058	8.57652				19.9546	9.58687
0.788079	8.61857				19.9559	9.58769
0.807571	8.66048				19.9572	9.5885
0.827544	8.70223				19.9585	9.58931
0.848012	8.74383				19.9599	9.59012
0.868985	8.78527				19.9612	9.59093
0.890478	8.82655				19.9625	9.59173
0.912502	8.86766				19.9638	9.59253
0.93507	8.90861				19.9651	9.59332
0.958197	8.94938				19.9664	9.59412
0.981896	8.98999				19.9678	9.59491
1.00618	9.03041				19.9691	9.5957
1.03107	9.07065				19.9704	9.59648
1.05657	9.11072				19.9717	9.59727
1.0827	9.15059				19.973	9.59805
1.10948	9.19028				19.9743	9.59883
1.13692	9.22978				19.9757	9.5996
1.16504	9.26908				19.977	9.60037
1.19385	9.30819				19.9783	9.60114
1.22338	9.3471				19.9796	9.60191
1.25364	9.38581				19.9809	9.60268
1.28464	9.42432				19.9823	9.60344
1.31641	9.46263				19.9836	9.6042
1.34897	9.50072				19.9849	9.60495
1.38234	9.53861				19.9862	9.60571
1.41653	9.57629				19.9875	9.60646
1.45156	9.61376				19.9888	9.60721
1.48746	9.65101				19.9902	9.60795
1.52425	9.68805				19.9915	9.6087
1.56195	9.72488				19.9928	9.60944
1.60058	9.76148				19.9941	9.61018
1.64017	9.79787				19.9954	9.61091
1.68073	9.83404				19.9968	9.61165
1.7223	9.86998				19.9981	9.61238
1.7649	9.90571				19.9994	9.61311
1.80855	9.94121				20.0007	9.61383
1.85328	9.97649				20.002	9.61456
1.89912	10.0116				20.0034	9.61528
1.94609	10.0464				20.0047	9.616
1.99422	10.081				20.006	9.61671
2.04354	10.1154				20.0073	9.61743
2.09409	10.1496				20.0086	9.61814
2.14588	10.1835				20.01	9.61885
2.19895	10.2172				20.0113	9.61955
2.25334	10.2507				20.0126	9.62026
2.30907	10.284				20.0139	9.62096
2.36618	10.3171				20.0152	9.62166
2.4247	10.3499				20.0166	9.62235
2.48467	10.3825				20.0179	9.62305
2.54612	10.4149				20.0192	9.62374
2.60909	10.4471				20.0205	9.62443
2.67362	10.4791				20.0218	9.62512
2.73975	10.5109				20.0232	9.6258
2.80751	10.5424				20.0245	9.62648
2.87695	10.5738				20.0258	9.62716
2.9481	10.6049				20.0271	9.62784
3.02102	10.6359				20.0284	9.62852
3.09574	10.6667				20.0298	9.62919
3.1723	10.6972				20.0311	9.62986
3.25076	10.7276				20.0324	9.63053
3.33116	10.7578				20.0337	9.63119
3.41355	10.7878				20.0351	9.63186
3.49798	10.8176				20.0364	9.63252
3.58449	10.8473				20.0377	9.63318
3.67315	10.8768				20.039	9.63384
3.76399	10.9061				20.0403	9.63449
3.85709	10.9353				20.0417	9.63514
3.95249	10.9643				20.043	9.63579
4.05024	10.9932				20.0443	9.63644
4.15041	11.0219				20.0456	9.63709
4.25307	11.0505				20.0469	9.63773
4.35826	11.079				20.0483	9.63837
4.46605	11.1074				20.0496	9.63901
4.5765	11.1357				20.0509	9.63965
4.68969	11.1638				20.0522	9.64028
4.80568	11.1919				20.0536	9.64092
4.92454	11.2199				20.0549	9.64155
5.04634	11.2479				20.0562	9.64218
5.17115	11.2758				20.0575	9.6428
5.29904	11.3036				20.0589	9.64343
5.4301	11.3314				20.0602	9.64405
5.56441	11.3592				20.0615	9.64467
5.70203	11.387				20.0628	9.64529
5.84306	11.4148				20.0641	9.6459
5.98757	11.4426				20.0655	9.64651
6.13566	11.4705				20.0668	9.64713
6.28741	11.4985				20.0681	9.64773
6.44292	11.5265				20.0694	9.64834
6.60227	11.5546				20.0708	9.64895
6.76556	11.5829				20.0721	9.64955
6.93289	11.6114				20.0734	9.65015
7.10436	11.64				20.0747	9.65075
7.28007	11.6688				20.0761	9.65135
7.46013	11.6979				20.0774	9.65194
7.64463	11.7272				20.0787	9.65253
7.83371	11.7569				20.08	9.65312
8.02746	11.7869				20.0814	9.65371
8.226	11.8173				20.0827	9.6543
8.42945	11.8482				20.084	9.65488
8.63793	11.8796				20.0853	9.65547
8.85157	11.9115				20.0867	9.65605
9.0705	11.9441				20.088	9.65663
9.29483	11.9774				20.0893	9.6572
9.52472	12.0115				20.0906	9.65778
9.76029	12.0465				20.092	9.65835
10.0017	12.0824				20.0933	9.65892
10.2491	12.1195				20.0946	9.65949
10.5025	12.1578				20.0959	9.66006
10.7623	12.1975				20.0973	9.66062
11.0285	12.2387				20.0986	9.66119
11.3013	12.2818				20.0999	9.66175
11.5808	12.3268				20.1012	9.66231
11.8672	12.3741				20.1026	9.66286
12.1607	12.4241				20.1039	9.66342
12.4615	12.477				20.1052	9.66397
12.7697	12.5334				20.1065	9.66452
13.0855	12.5938				20.1079	9.66507
13.4091	12.6588				20.1092	9.66562
13.7408	12.7295				20.1105	9.66617
14.0806	12.8067				20.1119	9.66671
14.4289	12.8918				20.1132	9.66725
14.7857	12.9865				20.1145	9.66779
15.1514	13.0932				20.1158	9.66833
15.5262	13.2148				20.1172	9.66887
15.9102	13.3557				20.1185	9.6694
16.3037	13.522				20.1198	9.66994
16.7069	13.7228				20.1211	9.67047
17.1201	13.9732				20.1225	9.671
17.5436	14.2998				20.1238	9.67152
17.9775	14.7589				20.1251	9.67205
18.4221	15.5323				20.1265	9.67257
18.8777	16.3291				20.1278	9.6731
19.3446	16.9144				20.1291	9.67362
19.8231	17.3544				20.1304	9.67413
20.3133	17.6895				20.1318	9.67465
20.8157	17.9465				20.1331	9.67517
21.3306	18.1442				20.1344	9.67568
21.8581	18.2963				20.1357	9.67619
22.3987	18.4131				20.1371	9.6767
22.9527	18.5026				20.1384	9.67721
23.5204	18.5708				20.1397	9.67772
24.1021	18.6225				20.1411	9.67822
24.6982	18.6614				20.1424	9.67872
25.3091	18.6905				20.1437	9.67922
25.9351	18.7121				20.145	9.67972
26.5765	18.728				20.1464	9.68022
27.2338	18.7395				20.1477	9.68072
27.9074	18.7479				20.149	9.68121
28.5976	18.7539				20.1504	9.6817
29.3049	18.7581				20.1517	9.68219
30.0297	18.7611				20.153	9.68268
30.7724	18.7632				20.1544	9.68317
31.5335	18.7646				20.1557	9.68366
32.3134	18.7655				20.157	9.68414
33.1126	18.7661				20.1583	9.68462
33.9316	18.7666				20.1597	9.6851
34.7708	18.7668				20.161	9.68558
35.6308	18.767				20.1623	9.68606
36.512	18.7671				20.1637	9.68654
					20.165	9.68701
					20.1663	9.68749
					20.1677	9.68796
					20.169	9.68843
					20.1703	9.68889
					20.1716	9.68936
					20.173	9.68982
					20.1743	9.69029
					20.1756	9.69075
					20.177	9.69121
					20.1783	9.69167
					20.1796	9.69213
					20.181	9.69258
					20.1823	9.69303
					20.1836	9.69349
					20.185	9.69394
					20.1863	9.69439
					20.1876	9.69483
					20.1889	9.69528
					20.1903	9.69572
					20.1916	9.69617
					20.1929	9.69661
					20.1943	9.69705
					20.1956	9.69749
					20.1969	9.69792
					20.1983	9.69836
					20.1996	9.69879
					20.2009	9.69923
					20.2023	9.69966
					20.2036	9.70009
					20.2049	9.70052
					20.2063	9.70094
					20.2076	9.70137
					20.2089	9.70179
					20.2103	9.70221
					20.2116	9.70263
					20.2129	9.70305
					20.2143	9.70347
					20.2156	9.70389
					20.2169	9.7043
					20.2183	9.70472
					20.2196	9.70513
					20.2209	9.70554
					20.2223	9.70595
					20.2236	9.70636
					20.2249	9.70677
					20.2263	9.70717
					20.2276	9.70757
					20.2289	9.70798
					20.2303	9.70838
					20.2316	9.70878
					20.2329	9.70918
					20.2343	9.70957
					20.2356	9.70997
					20.2369	9.71036
					20.2383	9.71076
					20.2396	9.71115
					20.241	9.71154
					20.2423	9.71193
					20.2436	9.71232
					20.245	9.7127
					20.2463	9.71309
					20.2476	9.71347
					20.249	9.71385
					20.2503	9.71423
					20.2516	9.71461
					20.253	9.71499
					20.2543	9.71537
					20.2556	9.71575
					20.257	9.71612
					20.2583	9.71649
					20.2597	9.71687
					20.261	9.71724
					20.2623	9.71761
					20.2637	9.71798
					20.265	9.71834
					20.2663	9.71871
					20.2677	9.71907
					20.269	9.71944
					20.2704	9.7198
					20.2717	9.72016
					20.273	9.72052
					20.2744	9.72088
					20.2757	9.72124
					20.277	9.72159
					20.2784	9.72195
					20.2797	9.7223
					20.2811	9.72265
					20.2824	9.723
					20.2837	9.72335
					20.2851	9.7237
					20.2864	9.72405
					20.2877	9.7244
					20.2891	9.72474
					20.2904	9.72509
					20.2918	9.72543
					20.2931	9.72577
					20.2944	9.72611
					20.2958	9.72645
					20.2971	9.72679
					20.2985	9.72713
					20.2998	9.72746
					20.3011	9.7278
					20.3025	9.72813
					20.3038	9.72846
					20.3051	9.72879
					20.3065	9.72912
					20.3078	9.72945
					20.3092	9.72978
					20.3105	9.73011
					20.3118	9.73043
					20.3132	9.73076
					20.3145	9.73108
					20.3159	9.7314
					20.3172	9.73173
					20.3185	9.73205
					20.3199	9.73236
					20.3212	9.73268
					20.3226	9.733
					20.3239	9.73332
					20.3252	9.73363
					20.3266	9.73394
					20.3279	9.73426
					20.3293	9.73457
					20.3306	9.73488
					20.332	9.73519
					20.3333	9.7355
					20.3346	9.7358
					20.336	9.73611
					20.3373	9.73642
					20.3387	9.73672
					20.34	9.73702
					20.3413	9.73733
					20.3427	9.73763
					20.344	9.73793
					20.3454	9.73823
					20.3467	9.73852
					20.3481	9.73882
					20.3494	9.73912
					20.3507	9.73941
					20.3521	9.73971
					20.3534	9.74
					20.3548	9.74029
					20.3561	9.74058
					20.3575	9.74087
					20.3588	9.74116
					20.3601	9.74145
					20.3615	9.74174
					20.3628	9.74202
					20.3642	9.74231
					20.3655	9.74259
					20.3669	9.74288
					20.3682	9.74316
					20.3695	9.74344
					20.3709	9.74372
					20.3722	9.744
					20.3736	9.74428
					20.3749	9.74455
					20.3763	9.74483
					20.3776	9.74511
					20.3789	9.74538
					20.3803	9.74565
					20.3816	9.74593
					20.383	9.7462
					20.3843	9.74647
					20.3857	9.74674
					20.387	9.74701
					20.3884	9.74728
					20.3897	9.74754
					20.3911	9.74781
					20.3924	9.74808
					20.3937	9.74834
					20.3951	9.7486
					20.3964	9.74887
					20.3978	9.74913
					20.3991	9.74939
					20.4005	9.74965
					20.4018	9.74991
					20.4032	9.75017
					20.4045	9.75042
					20.4059	9.75068
					20.4072	9.75094
					20.4085	9.75119
					20.4099	9.75144
					20.4112	9.7517
					20.4126	9.75195
					20.4139	9.7522
					20.4153	9.75245
					20.4166	9.7527
					20.418	9.75295
					20.4193	9.7532
					20.4207	9.75344
					20.422	9.75369
					20.4234	9.75394
					20.4247	9.75418
					20.4261	9.75442
					20.4274	9.75467
					20.4288	9.75491
					20.4301	9.75515
					20.4314	9.75539
					20.4328	9.75563
					20.4341	9.75587
					20.4355	9.75611
					20.4368	9.75634
					20.4382	9.75658
					20.4395	9.75682
					20.4409	9.75705
					20.4422	9.75728
					20.4436	9.75752
					20.4449	9.75775
					20.4463	9.75798
					20.4476	9.75821
					20.449	9.75844
					20.4503	9.75867
					20.4517	9.7589
					20.453	9.75913
					20.4544	9.75935
					20.4557	9.75958
					20.4571	9.7598
					20.4584	9.76003
					20.4598	9.76025
					20.4611	9.76048
					20.4625	9.7607
					20.4638	9.76092
					20.4652	9.76114
					20.4665	9.76136
					20.4679	9.76158
					20.4692	9.7618
					20.4706	9.76202
					20.4719	9.76223
					20.4733	9.76245
					20.4746	9.76266
					20.476	9.76288
					20.4773	9.76309
					20.4787	9.76331
					20.48	9.76352
					20.4814	9.76373
					20.4827	9.76394
					20.4841	9.76415
					20.4854	9.76436
					20.4868	9.76457
					20.4881	9.76478
					20.4895	9.76499
					20.4908	9.76519
					20.4922	9.7654
					20.4935	9.7656
					20.4949	9.76581
					20.4962	9.76601
					20.4976	9.76622
					20.4989	9.76642
					20.5003	9.76662
					20.5017	9.76682
					20.503	9.76702
					20.5044	9.76722
					20.5057	9.76742
					20.5071	9.76762
					20.5084	9.76782
					20.5098	9.76801
					20.5111	9.76821
					20.5125	9.76841
					20.5138	9.7686
					20.5152	9.7688
					20.5165	9.76899
					20.5179	9.76918
					20.5192	9.76938
					20.5206	9.76957
					20.5219	9.76976
					20.5233	9.76995
					20.5247	9.77014
					20.526	9.77033
					20.5274	9.77052
					20.5287	9.7707
					20.5301	9.77089
					20.5314	9.77108
					20.5328	9.77126
					20.5341	9.77145
					20.5355	9.77163
					20.5368	9.77182
					20.5382	9.772
					20.5396	9.77218
					20.5409	9.77237
					20.5423	9.77255
					20.5436	9.77273
					20.545	9.77291
					20.5463	9.77309
					20.5477	9.77327
					20.549	9.77345
					20.5504	9.77362
					20.5518	9.7738
					20.5531	9.77398
					20.5545	9.77415
					20.5558	9.77433
					20.5572	9.7745
					20.5585	9.77468
					20.5599	9.77485
					20.5612	9.77503
					20.5626	9.7752
					20.564	9.77537
					20.5653	9.77554
					20.5667	9.77571
					20.568	9.77588
					20.5694	9.77605
					20.5707	9.77622
					20.5721	9.77639
					20.5735	9.77656
					20.5748	9.77672
					20.5762	9.77689
					20.5775	9.77706
					20.5789	9.77722
					20.5802	9.77739
					20.5816	9.77755
					20.583	9.77772
					20.5843	9.77788
					20.5857	9.77804
					20.587	9.7782
					20.5884	9.77836
					20.5897	9.77853
					20.5911	9.77869
					20.5925	9.77885
					20.5938	9.77901
					20.5952	9.77916
					20.5965	9.77932
					20.5979	9.77948
					20.5993	9.77964
					20.6006	9.77979
					20.602	9.77995
					20.6033	9.78011
					20.6047	9.78026
					20.6061	9.78042
					20.6074	9.78057
					20.6088	9.78072
					20.6101	9.78088
					20.6115	9.78103
					20.6128	9.78118
					20.6142	9.78133
					20.6156	9.78148
					20.6169	9.78163
					20.6183	9.78178
					20.6196	9.78193
					20.621	9.78208
					20.6224	9.78223
					20.6237	9.78238
					20.6251	9.78252
					20.6265	9.78267
					20.6278	9.78282
					20.6292	9.78296
					20.6305	9.78311
					20.6319	9.78325
					20.6333	9.7834
					20.6346	9.78354
					20.636	9.78369
					20.6373	9.78383
					20.6387	9.78397
					20.6401	9.78411
					20.6414	9.78425
					20.6428	9.78439
					20.6441	9.78453
					20.6455	9.78467
					20.6469	9.78481
					20.6482	9.78495
					20.6496	9.78509
					20.651	9.78523
					20.6523	9.78537
					20.6537	9.7855
					20.655	9.78564
					20.6564	9.78578
					20.6578	9.78591
					20.6591	9.78605
					20.6605	9.78618
					20.6619	9.78632
					20.6632	9.78645
					20.6646	9.78658
					20.6659	9.78672
					20.6673	9.78685
					20.6687	9.78698
					20.67	9.78711
					20.6714	9.78724
					20.6728	9.78737
					20.6741	9.7875
					20.6755	9.78763
					20.6769	9.78776
					20.6782	9.78789
					20.6796	9.78802
					20.6809	9.78815
					20.6823	9.78828
					20.6837	9.7884
					20.685	9.78853
					20.6864	9.78866
					20.6878	9.78878
					20.6891	9.78891
					20.6905	9.78903
					20.6919	9.78916
					20.6932	9.78928
					20.6946	9.7894
					20.696	9.78953
					20.6973	9.78965
					20.6987	9.78977
					20.7001	9.78989
					20.7014	9.79002
					20.7028	9.79014
					20.7042	9.79026
					20.7055	9.79038
					20.7069	9.7905
					20.7083	9.79062
					20.7096	9.79074
					20.711	9.79086
					20.7123	9.79097
					20.7137	9.79109
					20.7151	9.79121
					20.7164	9.79133
					20.7178	9.79144
					20.7192	9.79156
					20.7205	9.79167
					20.7219	9.79179
					20.7233	9.7919
					20.7247	9.79202
					20.726	9.79213
					20.7274	9.79225
					20.7288	9.79236
					20.7301	9.79247
					20.7315	9.79259
					20.7329	9.7927
					20.7342	9.79281
					20.7356	9.79292
					20.737	9.79303
					20.7383	9.79314
					20.7397	9.79325
					20.7411	9.79336
					20.7424	9.79347
					20.7438	9.79358
					20.7452	9.79369
					20.7465	9.7938
					20.7479	9.79391
					20.7493	9.79402
					20.7506	9.79412
					20.752	9.79423
					20.7534	9.79434
					20.7547	9.79444
					20.7561	9.79455
					20.7575	9.79466
					20.7589	9.79476
					20.7602	9.79487
					20.7616	9.79497
					20.763	9.79507
					20.7643	9.79518
					20.7657	9.79528
					20.7671	9.79538
					20.7684	9.79549
					20.7698	9.79559
					20.7712	9.79569
					20.7726	9.79579
					20.7739	9.79589
					20.7753	9.79599
					20.7767	9.7961
					20.778	9.7962
					20.7794	9.7963
					20.7808	9.79639
					20.7821	9.79649
					20.7835	9.79659
					20.7849	9.79669
					20.7863	9.79679
					20.7876	9.79689
					20.789	9.79698
					20.7904	9.79708
					20.7917	9.79718
					20.7931	9.79728
					20.7945	9.79737
					20.7959	9.79747
					20.7972	9.79756
					20.7986	9.79766
					20.8	9.79775
					20.8014	9.79785
					20.8027	9.79794
					20.8041	9.79804
					20.8055	9.79813
					20.8068	9.79822
					20.8082	9.79831
					20.8096	9.79841
					20.811	9.7985
					20.8123	9.79859
					20.8137	9.79868
					20.8151	9.79877
					20.8165	9.79887
					20.8178	9.79896
					20.8192	9.79905
					20.8206	9.79914
					20.8219	9.79923
					20.8233	9.79932
					20.8247	9.7994
					20.8261	9.79949
					20.8274	9.79958
					20.8288	9.79967
					20.8302	9.79976
					20.8316	9.79985
					20.8329	9.79993
					20.8343	9.80002
					20.8357	9.80011
					20.8371	9.80019
					20.8384	9.80028
					20.8398	9.80037
					20.8412	9.80045
					20.8426	9.80054
					20.8439	9.80062
					20.8453	9.80071
					20.8467	9.80079
					20.8481	9.80087
					20.8494	9.80096
					20.8508	9.80104
					20.8522	9.80112
					20.8536	9.80121
					20.8549	9.80129
					20.8563	9.80137
					20.8577	9.80145
					20.8591	9.80154
					20.8604	9.80162
					20.8618	9.8017
					20.8632	9.80178
					20.8646	9.80186
					20.8659	9.80194
					20.8673	9.80202
					20.8687	9.8021
					20.8701	9.80218
					20.8714	9.80226
					20.8728	9.80234
					20.8742	9.80242
					20.8756	9.80249
					20.877	9.80257
					20.8783	9.80265
					20.8797	9.80273
					20.8811	9.80281
					20.8825	9.80288
					20.8838	9.80296
					20.8852	9.80304
					20.8866	9.80311
					20.888	9.80319
					20.8894	9.80326
					20.8907	9.80334
					20.8921	9.80342
					20.8935	9.80349
					20.8949	9.80356
					20.8962	9.80364
					20.8976	9.80371
					20.899	9.80379
					20.9004	9.80386
					20.9018	9.80393
					20.9031	9.80401
					20.9045	9.80408
					20.9059	9.80415
					20.9073	9.80423
					20.9087	9.8043
					20.91	9.80437
					20.9114	9.80444
					20.9128	9.80451
					20.9142	9.80458
					20.9156	9.80465
					20.9169	9.80473
					20.9183	9.8048
					20.9197	9.80487
					20.9211	9.80494
					20.9225	9.80501
					20.9238	9.80508
					20.9252	9.80514
					20.9266	9.80521
					20.928	9.80528
					20.9294	9.80535
					20.9307	9.80542
					20.9321	9.80549
					20.9335	9.80555
					20.9349	9.80562
					20.9363	9.80569
					20.9376	9.80576
					20.939	9.80582
					20.9404	9.80589
					20.9418	9.80596
					20.9432	9.80602
					20.9445	9.80609
					20.9459	9.80615
					20.9473	9.80622
					20.9487	9.80629
					20.9501	9.80635
					20.9515	9.80642
					20.9528	9.80648
					20.9542	9.80654
					20.9556	9.80661
					20.957	9.80667
					20.9584	9.80674
					20.9598	9.8068
					20.9611	9.80686
					20.9625	9.80693
					20.9639	9.80699
					20.9653	9.80705
					20.9667	9.80711
					20.968	9.80718
					20.9694	9.80724
					20.9708	9.8073
					20.9722	9.80736
					20.9736	9.80742
					20.975	9.80748
					20.9763	9.80754
					20.9777	9.80761
					20.9791	9.80767
					20.9805	9.80773
					20.9819	9.80779
					20.9833	9.80785
					20.9847	9.80791
					20.986	9.80796
					20.9874	9.80802
					20.9888	9.80808
					20.9902	9.80814
					20.9916	9.8082
					20.993	9.80826
					20.9943	9.80832
					20.9957	9.80838
					20.9971	9.80843
					20.9985	9.80849
					20.9999	9.80855
					21.0013	9.80861
					21.0027	9.80866
					21.004	9.80872
					21.0054	9.80878
					21.0068	9.80883
					21.0082	9.80889
					21.0096	9.80894
					21.011	9.809
					21.0124	9.80906
					21.0137	9.80911
					21.0151	9.80917
					21.0165	9.80922
					21.0179	9.80928
					21.0193	9.80933
					21.0207	9.80939
					21.0221	9.80944
					21.0234	9.80949
					21.0248	9.80955
					21.0262	9.8096
					21.0276	9.80965
					21.029	9.80971
					21.0304	9.80976
					21.0318	9.80981
					21.0332	9.80987
					21.0345	9.80992
					21.0359	9.80997
					21.0373	9.81002
					21.0387	9.81008
					21.0401	9.81013
					21.0415	9.81018
					21.0429	9.81023
					21.0443	9.81028
					21.0457	9.81033
					21.047	9.81039
					21.0484	9.81044
					21.0498	9.81049
					21.0512	9.81054
					21.0526	9.81059
					21.054	9.81064
					21.0554	9.81069
					21.0568	9.81074
					21.0581	9.81079
					21.0595	9.81084
					21.0609	9.81089
					21.0623	9.81093
					21.0637	9.81098
					21.0651	9.81103
					21.0665	9.81108
					21.0679	9.81113
					21.0693	9.81118
					21.0707	9.81123
					21.072	9.81127
					21.0734	9.81132
					21.0748	9.81137
					21.0762	9.81142
					21.0776	9.81146
					21.079	9.81151
					21.0804	9.81156
					21.0818	9.8116
					21.0832	9.81165
					21.0846	9.8117
					21.0859	9.81174
					21.0873	9.81179
					21.0887	9.81184
					21.0901	9.81188
					21.0915	9.81193
					21.0929	9.81197
					21.0943	9.81202
					21.0957	9.81206
					21.0971	9.81211
					21.0985	9.81215
					21.0999	9.8122
					21.1013	9.81224
					21.1026	9.81229
					21.104	9.81233
					21.1054	9.81237
					21.1068	9.81242
					21.1082	9.81246
					21.1096	9.81251
					21.111	9.81255
					21.1124	9.81259
					21.1138	9.81264
					21.1152	9.81268
					21.1166	9.81272
					21.118	9.81276
					21.1194	9.81281
					21.1208	9.81285
					21.1221	9.81289
					21.1235	9.81293
					21.1249	9.81297
					21.1263	9.81302
					21.1277	9.81306
					21.1291	9.8131
					21.1305	9.81314
					21.1319	9.81318
					21.1333	9.81322
					21.1347	9.81326
					21.1361	9.81331
					21.1375	9.81335
					21.1389	9.81339
					21.1403	9.81343
					21.1417	9.81347
					21.1431	9.81351
					21.1445	9.81355
					21.1458	9.81359
					21.1472	9.81363
					21.1486	9.81367
					21.15	9.81371
					21.1514	9.81374
					21.1528	9.81378
					21.1542	9.81382
					21.1556	9.81386
					21.157	9.8139
					21.1584	9.81394
					21.1598	9.81398
					21.1612	9.81402
					21.1626	9.81405
					21.164	9.81409
					21.1654	9.81413
					21.1668	9.81417
					21.1682	9.8142
					21.1696	9.81424
					21.171	9.81428
					21.1724	9.81432
					21.1738	9.81435
					21.1752	9.81439
					21.1766	9.81443
					21.178	9.81446
					21.1794	9.8145
					21.1807	9.81454
					21.1821	9.81457
					21.1835	9.81461
					21.1849	9.81465
					21.1863	9.81468
					21.1877	9.81472
					21.1891	9.81475
					21.1905	9.81479
					21.1919	9.81483
					21.1933	9.81486
					21.1947	9.8149
					21.1961	9.81493
					21.1975	9.81497
					21.1989	9.815
					21.2003	9.81504
					21.2017	9.81507
					21.2031	9.8151
					21.2045	9.81514
					21.2059	9.81517
					21.2073	9.81521
					21.2087	9.81524
					21.2101	9.81527
					21.2115	9.81531
					21.2129	9.81534
					21.2143	9.81538
					21.2157	9.81541
					21.2171	9.81544
					21.2185	9.81548
					21.2199	9.81551
					21.2213	9.81554
					21.2227	9.81557
					21.2241	9.81561
					21.2255	9.81564
					21.2269	9.81567
					21.2283	9.8157
					21.2297	9.81574
					21.2311	9.81577
					21.2325	9.8158
					21.2339	9.81583
					21.2353	9.81586
					21.2367	9.8159
					21.2381	9.81593
					21.2395	9.81596
					21.2409	9.81599
					21.2423	9.81602
					21.2437	9.81605
					21.2451	9.81608
					21.2465	9.81612
					21.2479	9.81615
					21.2493	9.81618
					21.2507	9.81621
					21.2521	9.81624
					21.2535	9.81627
					21.2549	9.8163
					21.2563	9.81633
					21.2577	9.81636
					21.2591	9.81639
					21.2605	9.81642
					21.2619	9.81645
					21.2633	9.81648
					21.2647	9.81651
					21.2661	9.81654
					21.2676	9.81657
					21.269	9.8166
					21.2704	9.81662
					21.2718	9.81665
					21.2732	9.81668
					21.2746	9.81671
					21.276	9.81674
					21.2774	9.81677
					21.2788	9.8168
					21.2802	9.81683
					21.2816	9.81685
					21.283	9.81688
					21.2844	9.81691
					21.2858	9.81694
					21.2872	9.81697
					21.2886	9.81699
					21.29	9.81702
					21.2914	9.81705
					21.2928	9.81708
					21.2942	9.8171
					21.2956	9.81713
					21.297	9.81716
					21.2984	9.81719
					21.2998	9.81721
					21.3012	9.81724
					21.3027	9.81727
					21.3041	9.81729
					21.3055	9.81732
					21.3069	9.81735
					21.3083	9.81737
					21.3097	9.8174
					21.3111	9.81743
					21.3125	9.81745
					21.3139	9.81748
					21.3153	9.8175
					21.3167	9.81753
					21.3181	9.81756
					21.3195	9.81758
					21.3209	9.81761
					21.3223	9.81763
					21.3237	9.81766
					21.3251	9.81768
					21.3266	9.81771
					21.328	9.81774
					21.3294	9.81776
					21.3308	9.81779
					21.3322	9.81781
					21.3336	9.81784
					21.335	9.81786
					21.3364	9.81788
					21.3378	9.81791
					21.3392	9.81793
					21.3406	9.81796
					21.342	9.81798
					21.3434	9.81801
					21.3449	9.81803
					21.3463	9.81805
					21.3477	9.81808
					21.3491	9.8181
					21.3505	9.81813
					21.3519	9.81815
					21.3533	9.81817
					21.3547	9.8182
					21.3561	9.81822
					21.3575	9.81824
					21.3589	9.81827
					21.3603	9.81829
					21.3618	9.81831
					21.3632	9.81834
					21.3646	9.81836
					21.366	9.81838
					21.3674	9.81841
					21.3688	9.81843
					21.3702	9.81845
					21.3716	9.81847
					21.373	9.8185
					21.3744	9.81852
					21.3759	9.81854
					21.3773	9.81856
					21.3787	9.81859
					21.3801	9.81861
					21.3815	9.81863
					21.3829	9.81865
					21.3843	9.81867
					21.3857	9.8187
					21.3871	9.81872
					21.3885	9.81874
					21.39	9.81876
					21.3914	9.81878
					21.3928	9.8188
					21.3942	9.81883
					21.3956	9.81885
					21.397	9.81887
					21.3984	9.81889
					21.3998	9.81891
					21.4012	9.81893
					21.4027	9.81895
					21.4041	9.81897
					21.4055	9.81899
					21.4069	9.81901
					21.4083	9.81903
					21.4097	9.81906
					21.4111	9.81908
					21.4125	9.8191
					21.414	9.81912
					21.4154	9.81914
					21.4168	9.81916
					21.4182	9.81918
					21.4196	9.8192
					21.421	9.81922
					21.4224	9.81924
					21.4238	9.81926
					21.4253	9.81928
					21.4267	9.8193
					21.4281	9.81932
					21.4295	9.81934
					21.4309	9.81936
					21.4323	9.81937
					21.4337	9.81939
					21.4352	9.81941
					21.4366	9.81943
					21.438	9.81945
					21.4394	9.81947
					21.4408	9.81949
					21.4422	9.81951
					21.4436	9.81953
					21.4451	9.81955
					21.4465	9.81956
					21.4479	9.81958
					21.4493	9.8196
					21.4507	9.81962
					21.4521	9.81964
					21.4535	9.81966
					21.455	9.81968
					21.4564	9.81969
					21.4578	9.81971
					21.4592	9.81973
					21.4606	9.81975
					21.462	9.81977
					21.4635	9.81978
					21.4649	9.8198
					21.4663	9.81982
					21.4677	9.81984
					21.4691	9.81986
					21.4705	9.81987
					21.472	9.81989
					21.4734	9.81991
					21.4748	9.81993
					21.4762	9.81994
					21.4776	9.81996
					21.479	9.81998
					21.4805	9.82
					21.4819	9.82001
					21.4833	9.82003
					21.4847	9.82005
					21.4861	9.82006
					21.4875	9.82008
					21.489	9.8201
					21.4904	9.82011
					21.4918	9.82013
					21.4932	9.82015
					21.4946	9.82016
					21.496	9.82018
					21.4975	9.8202
					21.4989	9.82021
					21.5003	9.82023
					21.5017	9.82025
					21.5031	9.82026
					21.5046	9.82028
					21.506	9.82029
					21.5074	9.82031
					21.5088	9.82033
					21.5102	9.82034
					21.5116	9.82036
					21.5131	9.82037
					21.5145	9.82039
					21.5159	9.82041
					21.5173	9.82042
					21.5187	9.82044
					21.5202	9.82045
					21.5216	9.82047
					21.523	9.82048
					21.5244	9.8205
					21.5258	9.82051
					21.5273	9.82053
					21.5287	9.82055
					21.5301	9.82056
					21.5315	9.82058
					21.5329	9.82059
					21.5344	9.82061
[truncated: 8,003 more rows]

## Sheet: Fig. 3a e=230 microns  
Theory				nu	E	t	d	h	w	L	rho	gamma	mu			Experiments
				0.5	57000	0.00023	0.00067	0.0008	0.00043	0.0261	930	0.021	0.01
t	ell_1	beta														\ell_1 (mm)	t (s)		\ell_1 (mm)	t (s)
9.1714e-10	1.87673e-05	0														0	0		0	0
9.39824e-10	0.000307479	1.05523e-07														1.133	0.01		0.644	0.01
9.63068e-10	0.000325536	1.60707e-06														1.69	0.02		1.673	0.02
9.86888e-10	0.000343013	1.7081e-06														2.155	0.03		2.143	0.03
1.0113e-09	0.00036001	1.8055e-06														2.689	0.04		2.492	0.04
1.03631e-09	0.000376604	1.89993e-06														3.026	0.05		2.91	0.05
1.06194e-09	0.00039286	1.99188e-06														3.421	0.06		3.363	0.06
1.0882e-09	0.000408829	2.08176e-06														3.712	0.07		3.624	0.07
1.11512e-09	0.000424553	2.16988e-06														4.002	0.08		3.868	0.08
1.1427e-09	0.00044007	2.25652e-06														4.397	0.1		4.077	0.09
1.17096e-09	0.000455409	2.34189e-06														4.804	0.12		4.269	0.1
1.19992e-09	0.000470599	2.42618e-06														5.071	0.14		4.496	0.11
1.2296e-09	0.000485661	2.50956e-06														5.303	0.16		4.653	0.12
1.26001e-09	0.000500618	2.59216e-06														5.652	0.19		4.757	0.13
1.29117e-09	0.000515486	2.6741e-06														5.966	0.23		4.862	0.14
1.32311e-09	0.000530283	2.7555e-06														6.105	0.25		5.053	0.16
1.35583e-09	0.000545022	2.83645e-06														6.279	0.27		5.14	0.18
1.38936e-09	0.000559718	2.91703e-06														6.407	0.29		5.158	0.2
1.42373e-09	0.000574382	2.99733e-06														6.616	0.32		5.21	0.22
1.45894e-09	0.000589024	3.0774e-06														6.825	0.34		5.14	0.24
1.49502e-09	0.000603656	3.15732e-06														7.023	0.37		5.158	0.26
1.532e-09	0.000618286	3.23715e-06														7.214	0.4		5.228	0.3
1.56989e-09	0.000632924	3.31693e-06														7.644	0.49		5.472	0.33
1.60872e-09	0.000647576	3.39672e-06														7.894	0.54		5.681	0.37
1.64851e-09	0.000662251	3.47656e-06														8.214	0.59		5.716	0.44
1.68928e-09	0.000676956	3.55649e-06														8.638	0.7		5.576	0.48
1.73106e-09	0.000691697	3.63657e-06														8.719	0.75		5.681	0.65
1.77387e-09	0.00070648	3.71681e-06														8.945	0.84		5.768	0.94
1.81774e-09	0.000721313	3.79727e-06														9.248	1.01		5.82	1.09
1.8627e-09	0.000736199	3.87797e-06														9.451	1.17		5.82	1.37
1.90877e-09	0.000751145	3.95894e-06														9.724	1.41		5.698	2.37
1.95598e-09	0.000766156	4.04022e-06														9.907	1.71		5.803	3.53
2.00436e-09	0.000781237	4.12183e-06														10.003	2.02		5.733	4.22
2.05393e-09	0.000796393	4.2038e-06														9.959	2.27		5.716	5.4
2.10473e-09	0.000811628	4.28617e-06														10.003	2.44		5.89	6.83
2.15679e-09	0.000826946	4.36895e-06														10.055	2.62		5.75	8.29
2.21013e-09	0.000842353	4.45217e-06														10.038	2.85		5.837	10.13
2.26479e-09	0.000857852	4.53585e-06														9.994	3.09		5.803	13.02
2.32081e-09	0.000873447	4.62002e-06														9.942	3.41		5.785	14.82
2.37821e-09	0.000889143	4.7047e-06														9.924	3.91		5.925	16.76
2.43703e-09	0.000904943	4.78992e-06														9.794	4.76		5.524	19.8
2.4973e-09	0.00092085	4.87568e-06														9.706	5.24		5.768	22.16
2.55907e-09	0.00093687	4.96203e-06														9.802	5.98		5.681	24.29
2.62236e-09	0.000953005	5.04896e-06														9.994	6.81		5.837	26.66
2.68722e-09	0.000969259	5.13652e-06														10.081	8.08		5.907	28.69
2.75368e-09	0.000985636	5.22471e-06														10.003	9.5
2.82178e-09	0.00100214	5.31355e-06														10.072	11.34
2.89158e-09	0.00101877	5.40307e-06														10.203	13.69
2.96309e-09	0.00103554	5.49329e-06														10.29	17
3.03638e-09	0.00105244	5.58422e-06														10.36	19.69
3.11148e-09	0.00106948	5.67588e-06														10.438	21.81
3.18843e-09	0.00108667	5.76829e-06														10.543	23.6
3.26729e-09	0.001104	5.86146e-06														10.665	26.4
3.3481e-09	0.00112148	5.95543e-06														10.787	28.73
3.43091e-09	0.00113911	6.05019e-06
3.51576e-09	0.00115691	6.14579e-06
3.60272e-09	0.00117486	6.24222e-06
3.69182e-09	0.00119297	6.33951e-06
3.78313e-09	0.00121125	6.43767e-06
3.8767e-09	0.0012297	6.53673e-06
3.97258e-09	0.00124832	6.6367e-06
4.07083e-09	0.00126712	6.7376e-06
4.17151e-09	0.00128609	6.83945e-06
4.27469e-09	0.00130525	6.94226e-06
4.38041e-09	0.0013246	7.04605e-06
4.48875e-09	0.00134413	7.15085e-06
4.59977e-09	0.00136386	7.25666e-06
4.71353e-09	0.00138378	7.36351e-06
4.83011e-09	0.0014039	7.47141e-06
4.94958e-09	0.00142422	7.58038e-06
5.07199e-09	0.00144475	7.69044e-06
5.19744e-09	0.00146548	7.80161e-06
5.32598e-09	0.00148643	7.91391e-06
5.45771e-09	0.00150759	8.02735e-06
5.59269e-09	0.00152898	8.14195e-06
5.73102e-09	0.00155058	8.25774e-06
5.87276e-09	0.00157241	8.37472e-06
6.01801e-09	0.00159447	8.49292e-06
6.16685e-09	0.00161676	8.61236e-06
6.31937e-09	0.00163929	8.73306e-06
6.47567e-09	0.00166206	8.85503e-06
6.63583e-09	0.00168507	8.9783e-06
6.79995e-09	0.00170833	9.10288e-06
6.96813e-09	0.00173184	9.22879e-06
7.14048e-09	0.00175561	9.35606e-06
7.31708e-09	0.00177963	9.4847e-06
7.49805e-09	0.00180391	9.61473e-06
7.6835e-09	0.00182846	9.74618e-06
7.87353e-09	0.00185328	9.87906e-06
8.06827e-09	0.00187838	1.00134e-05
8.26782e-09	0.00190375	1.01492e-05
8.4723e-09	0.0019294	1.02865e-05
8.68184e-09	0.00195533	1.04253e-05
8.89657e-09	0.00198155	1.05657e-05
9.11661e-09	0.00200807	1.07076e-05
9.34209e-09	0.00203488	1.08511e-05
9.57314e-09	0.002062	1.09962e-05
9.80991e-09	0.00208942	1.1143e-05
1.00525e-08	0.00211715	1.12914e-05
1.03012e-08	0.00214519	1.14414e-05
1.05559e-08	0.00217355	1.15932e-05
1.0817e-08	0.00220223	1.17466e-05
1.10846e-08	0.00223124	1.19018e-05
1.13587e-08	0.00226058	1.20588e-05
1.16396e-08	0.00229026	1.22176e-05
1.19275e-08	0.00232027	1.23782e-05
1.22225e-08	0.00235063	1.25406e-05
1.25248e-08	0.00238134	1.27048e-05
1.28346e-08	0.0024124	1.2871e-05
1.3152e-08	0.00244382	1.3039e-05
1.34773e-08	0.00247561	1.32091e-05
1.38106e-08	0.00250776	1.3381e-05
1.41522e-08	0.00254028	1.3555e-05
1.45022e-08	0.00257318	1.37309e-05
1.48609e-08	0.00260646	1.39089e-05
1.52285e-08	0.00264014	1.4089e-05
1.56051e-08	0.0026742	1.42712e-05
1.59911e-08	0.00270866	1.44555e-05
1.63866e-08	0.00274352	1.46419e-05
1.67918e-08	0.0027788	1.48305e-05
1.72072e-08	0.00281448	1.50213e-05
1.76327e-08	0.00285059	1.52144e-05
1.80688e-08	0.00288711	1.54097e-05
1.85157e-08	0.00292407	1.56073e-05
1.89737e-08	0.00296147	1.58073e-05
1.94429e-08	0.0029993	1.60096e-05
1.99238e-08	0.00303758	1.62142e-05
2.04166e-08	0.00307631	1.64213e-05
2.09216e-08	0.0031155	1.66309e-05
2.1439e-08	0.00315516	1.68429e-05
2.19692e-08	0.00319528	1.70574e-05
2.25126e-08	0.00323588	1.72744e-05
2.30694e-08	0.00327697	1.74941e-05
2.364e-08	0.00331854	1.77163e-05
2.42247e-08	0.0033606	1.79412e-05
2.48238e-08	0.00340317	1.81687e-05
2.54378e-08	0.00344624	1.8399e-05
2.60669e-08	0.00348982	1.86319e-05
2.67116e-08	0.00353393	1.88677e-05
2.73723e-08	0.00357856	1.91063e-05
2.80493e-08	0.00362373	1.93477e-05
2.8743e-08	0.00366943	1.9592e-05
2.94539e-08	0.00371568	1.98392e-05
3.01824e-08	0.00376249	2.00894e-05
3.09288e-08	0.00380985	2.03426e-05
3.16938e-08	0.00385779	2.05988e-05
3.24777e-08	0.0039063	2.08581e-05
3.32809e-08	0.00395539	2.11205e-05
3.41041e-08	0.00400507	2.1386e-05
3.49476e-08	0.00405534	2.16547e-05
3.58119e-08	0.00410623	2.19267e-05
3.66976e-08	0.00415772	2.22019e-05
3.76053e-08	0.00420983	2.24804e-05
3.85353e-08	0.00426257	2.27623e-05
3.94884e-08	0.00431595	2.30476e-05
4.04651e-08	0.00436997	2.33363e-05
4.14659e-08	0.00442464	2.36284e-05
4.24915e-08	0.00447997	2.39241e-05
4.35424e-08	0.00453596	2.42234e-05
4.46193e-08	0.00459264	2.45263e-05
4.57229e-08	0.00465	2.48328e-05
4.68537e-08	0.00470805	2.51431e-05
4.80125e-08	0.0047668	2.54571e-05
4.92e-08	0.00482626	2.57748e-05
5.04169e-08	0.00488645	2.60965e-05
5.16638e-08	0.00494736	2.6422e-05
5.29416e-08	0.00500901	2.67514e-05
5.4251e-08	0.0050714	2.70849e-05
5.55928e-08	0.00513455	2.74223e-05
5.69677e-08	0.00519847	2.77639e-05
5.83767e-08	0.00526316	2.81096e-05
5.98205e-08	0.00532864	2.84595e-05
6.13001e-08	0.00539491	2.88137e-05
6.28162e-08	0.00546198	2.91721e-05
6.43698e-08	0.00552987	2.95349e-05
6.59618e-08	0.00559859	2.99021e-05
6.75932e-08	0.00566813	3.02737e-05
6.9265e-08	0.00573853	3.06499e-05
7.09781e-08	0.00580977	3.10306e-05
7.27336e-08	0.00588189	3.14159e-05
7.45325e-08	0.00595488	3.1806e-05
7.63759e-08	0.00602876	3.22008e-05
7.82649e-08	0.00610354	3.26003e-05
8.02006e-08	0.00617922	3.30048e-05
8.21842e-08	0.00625583	3.34141e-05
8.42168e-08	0.00633337	3.38285e-05
8.62997e-08	0.00641186	3.42479e-05
8.84341e-08	0.0064913	3.46724e-05
9.06214e-08	0.00657171	3.5102e-05
9.28627e-08	0.00665309	3.55369e-05
9.51594e-08	0.00673547	3.59771e-05
9.7513e-08	0.00681886	3.64227e-05
9.99247e-08	0.00690326	3.68737e-05
1.02396e-07	0.00698868	3.73301e-05
1.04929e-07	0.00707515	3.77922e-05
1.07524e-07	0.00716268	3.82599e-05
1.10183e-07	0.00725127	3.87332e-05
1.12908e-07	0.00734095	3.92124e-05
1.15701e-07	0.00743171	3.96974e-05
1.18562e-07	0.00752359	4.01883e-05
1.21495e-07	0.00761659	4.06852e-05
1.245e-07	0.00771072	4.11882e-05
1.27579e-07	0.007806	4.16973e-05
1.30734e-07	0.00790244	4.22127e-05
1.33968e-07	0.00800006	4.27343e-05
1.37281e-07	0.00809888	4.32623e-05
1.40677e-07	0.0081989	4.37967e-05
1.44156e-07	0.00830014	4.43377e-05
1.47721e-07	0.00840262	4.48853e-05
1.51375e-07	0.00850636	4.54396e-05
1.55119e-07	0.00861136	4.60006e-05
1.58955e-07	0.00871764	4.65685e-05
1.62887e-07	0.00882522	4.71434e-05
1.66915e-07	0.00893412	4.77253e-05
1.71043e-07	0.00904435	4.83142e-05
1.75274e-07	0.00915593	4.89104e-05
1.79609e-07	0.00926887	4.95139e-05
1.84051e-07	0.00938319	5.01248e-05
1.88603e-07	0.00949891	5.07431e-05
1.93268e-07	0.00961605	5.1369e-05
1.98048e-07	0.00973462	5.20025e-05
2.02946e-07	0.00985464	5.26438e-05
2.07966e-07	0.00997613	5.3293e-05
2.13109e-07	0.0100991	5.39501e-05
2.1838e-07	0.0102236	5.46152e-05
2.23781e-07	0.0103496	5.52885e-05
2.29316e-07	0.0104771	5.597e-05
2.34987e-07	0.0106062	5.66598e-05
2.40799e-07	0.0107369	5.73581e-05
2.46755e-07	0.0108692	5.80649e-05
2.52858e-07	0.0110031	5.87804e-05
2.59112e-07	0.0111387	5.95047e-05
2.6552e-07	0.0112759	6.02378e-05
2.72087e-07	0.0114147	6.09799e-05
2.78817e-07	0.0115553	6.17311e-05
2.85713e-07	0.0116976	6.24915e-05
2.92779e-07	0.0118417	6.32612e-05
3.0002e-07	0.0119875	6.40403e-05
3.07441e-07	0.0121351	6.48289e-05
3.15044e-07	0.0122845	6.56273e-05
3.22836e-07	0.0124357	6.64354e-05
3.30821e-07	0.0125888	6.72534e-05
3.39003e-07	0.0127438	6.80814e-05
3.47388e-07	0.0129006	6.89195e-05
3.55979e-07	0.0130594	6.9768e-05
3.64784e-07	0.0132201	7.06268e-05
3.73806e-07	0.0133828	7.14961e-05
3.83051e-07	0.0135475	7.23761e-05
3.92525e-07	0.0137142	7.32669e-05
4.02233e-07	0.013883	7.41686e-05
4.12181e-07	0.0140538	7.50814e-05
4.22376e-07	0.0142267	7.60053e-05
4.32822e-07	0.0144017	7.69405e-05
4.43527e-07	0.0145789	7.78872e-05
4.54497e-07	0.0147583	7.88456e-05
4.65738e-07	0.0149398	7.98156e-05
4.77257e-07	0.0151236	8.07976e-05
4.89061e-07	0.0153096	8.17915e-05
5.01156e-07	0.0154979	8.27977e-05
5.13551e-07	0.0156885	8.38162e-05
5.26253e-07	0.0158814	8.48472e-05
5.39269e-07	0.0160767	8.58908e-05
5.52606e-07	0.0162744	8.69472e-05
5.66274e-07	0.0164745	8.80166e-05
5.80279e-07	0.0166771	8.9099e-05
5.94631e-07	0.0168822	9.01948e-05
6.09338e-07	0.0170897	9.13039e-05
6.24409e-07	0.0172998	9.24267e-05
6.39852e-07	0.0175125	9.35632e-05
6.55677e-07	0.0177278	9.47137e-05
6.71894e-07	0.0179457	9.58782e-05
6.88512e-07	0.0181663	9.70571e-05
7.0554e-07	0.0183897	9.82503e-05
7.2299e-07	0.0186157	9.94583e-05
7.40872e-07	0.0188445	0.000100681
7.59196e-07	0.0190761	0.000101919
7.77973e-07	0.0193106	0.000103172
7.97214e-07	0.0195479	0.00010444
8.16931e-07	0.0197881	0.000105724
8.37136e-07	0.0200313	0.000107023
8.57841e-07	0.0202775	0.000108339
8.79058e-07	0.0205267	0.00010967
9.00799e-07	0.0207789	0.000111018
9.23078e-07	0.0210342	0.000112383
9.45909e-07	0.0212927	0.000113764
9.69304e-07	0.0215543	0.000115162
9.93277e-07	0.0218191	0.000116577
1.01784e-06	0.0220872	0.00011801
1.04302e-06	0.0223586	0.00011946
1.06881e-06	0.0226332	0.000120928
1.09525e-06	0.0229113	0.000122414
1.12234e-06	0.0231928	0.000123918
1.1501e-06	0.0234777	0.00012544
1.17854e-06	0.0237661	0.000126982
1.20769e-06	0.024058	0.000128542
1.23756e-06	0.0243535	0.000130121
1.26817e-06	0.0246526	0.00013172
1.29953e-06	0.0249554	0.000133338
1.33167e-06	0.0252619	0.000134976
1.36461e-06	0.0255722	0.000136634
1.39836e-06	0.0258863	0.000138312
1.43295e-06	0.0262042	0.000140011
1.46839e-06	0.026526	0.000141731
1.5047e-06	0.0268517	0.000143472
1.54192e-06	0.0271815	0.000145235
1.58005e-06	0.0275152	0.000147018
1.61913e-06	0.0278531	0.000148824
1.65918e-06	0.0281951	0.000150652
1.70022e-06	0.0285413	0.000152502
1.74227e-06	0.0288918	0.000154375
1.78536e-06	0.0292465	0.000156271
1.82951e-06	0.0296056	0.00015819
1.87476e-06	0.0299691	0.000160133
1.92113e-06	0.030337	0.0001621
1.96865e-06	0.0307094	0.00016409
2.01734e-06	0.0310864	0.000166105
2.06723e-06	0.031468	0.000168145
2.11836e-06	0.0318543	0.000170209
2.17075e-06	0.0322453	0.000172299
2.22444e-06	0.0326412	0.000174415
2.27946e-06	0.0330418	0.000176556
2.33583e-06	0.0334474	0.000178724
2.3936e-06	0.0338579	0.000180918
2.45281e-06	0.0342735	0.00018314
2.51347e-06	0.0346941	0.000185388
2.57563e-06	0.0351199	0.000187664
2.63934e-06	0.0355509	0.000189968
2.70462e-06	0.0359872	0.0001923
2.77151e-06	0.0364288	0.00019466
2.84005e-06	0.0368759	0.00019705
2.9103e-06	0.0373284	0.000199469
2.98228e-06	0.0377864	0.000201917
3.05604e-06	0.0382501	0.000204396
3.13162e-06	0.0387194	0.000206904
3.20907e-06	0.0391945	0.000209444
3.28844e-06	0.0396754	0.000212015
3.36978e-06	0.0401622	0.000214617
3.45312e-06	0.0406549	0.000217251
3.53852e-06	0.0411537	0.000219917
3.62604e-06	0.0416585	0.000222616
3.71572e-06	0.0421696	0.000225348
3.80762e-06	0.0426869	0.000228113
3.9018e-06	0.0432105	0.000230912
3.9983e-06	0.0437406	0.000233746
4.09719e-06	0.0442771	0.000236614
4.19852e-06	0.0448202	0.000239517
4.30236e-06	0.0453699	0.000242456
4.40877e-06	0.0459264	0.000245431
4.51781e-06	0.0464896	0.000248442
4.62955e-06	0.0470598	0.00025149
4.74405e-06	0.0476369	0.000254576
4.86139e-06	0.0482211	0.000257699
4.98162e-06	0.0488124	0.00026086
5.10483e-06	0.049411	0.000264061
5.23109e-06	0.0500169	0.0002673
5.36047e-06	0.0506301	0.000270579
5.49305e-06	0.0512509	0.000273898
5.6289e-06	0.0518793	0.000277258
5.76812e-06	0.0525154	0.000280658
5.91078e-06	0.0531592	0.000284101
6.05697e-06	0.0538109	0.000287585
6.20678e-06	0.0544706	0.000291112
6.36029e-06	0.0551383	0.000294683
6.5176e-06	0.0558142	0.000298297
6.67879e-06	0.0564984	0.000301955
6.84398e-06	0.0571909	0.000305658
7.01325e-06	0.0578919	0.000309406
7.18671e-06	0.0586014	0.0003132
7.36445e-06	0.0593196	0.00031704
7.5466e-06	0.0600466	0.000320928
7.73324e-06	0.0607825	0.000324863
7.92451e-06	0.0615273	0.000328846
8.1205e-06	0.0622813	0.000332878
8.32135e-06	0.0630444	0.000336959
8.52716e-06	0.0638169	0.00034109
8.73806e-06	0.0645988	0.000345271
8.95417e-06	0.0653903	0.000349504
9.17563e-06	0.0661914	0.000353788
9.40257e-06	0.0670023	0.000358125
9.63512e-06	0.0678231	0.000362514
9.87343e-06	0.068654	0.000366958
1.01176e-05	0.0694949	0.000371455
1.03679e-05	0.0703462	0.000376008
1.06243e-05	0.0712078	0.000380616
1.08871e-05	0.0720799	0.00038528
1.11563e-05	0.0729627	0.000390002
1.14322e-05	0.0738562	0.000394781
1.1715e-05	0.0747607	0.000399618
1.20047e-05	0.0756761	0.000404515
1.23016e-05	0.0766028	0.000409471
1.26059e-05	0.0775407	0.000414488
1.29177e-05	0.0784901	0.000419567
1.32372e-05	0.0794511	0.000424707
1.35646e-05	0.0804237	0.00042991
1.39001e-05	0.0814083	0.000435176
1.42438e-05	0.0824048	0.000440507
1.45961e-05	0.0834135	0.000445903
1.49571e-05	0.0844344	0.000451364
1.53271e-05	0.0854679	0.000456893
1.57061e-05	0.0865139	0.000462488
1.60946e-05	0.0875726	0.000468152
1.64927e-05	0.0886443	0.000473885
1.69006e-05	0.089729	0.000479689
1.73186e-05	0.0908269	0.000485562
1.77469e-05	0.0919382	0.000491508
1.81858e-05	0.093063	0.000497526
1.86356e-05	0.0942015	0.000503617
1.90965e-05	0.0953539	0.000509783
1.95688e-05	0.0965203	0.000516024
2.00528e-05	0.0977009	0.000522341
2.05488e-05	0.0988958	0.000528735
2.1057e-05	0.100105	0.000535207
2.15778e-05	0.10133	0.000541757
2.21115e-05	0.102569	0.000548388
2.26584e-05	0.103823	0.000555099
2.32188e-05	0.105092	0.000561893
2.3793e-05	0.106377	0.000568768
2.43815e-05	0.107678	0.000575728
2.49845e-05	0.108994	0.000582773
2.56025e-05	0.110326	0.000589903
2.62357e-05	0.111675	0.00059712
2.68846e-05	0.11304	0.000604425
2.75495e-05	0.114421	0.000611819
2.82309e-05	0.115819	0.000619302
2.89291e-05	0.117235	0.000626877
2.96446e-05	0.118667	0.000634544
3.03778e-05	0.120117	0.000642305
3.11291e-05	0.121584	0.00065016
3.1899e-05	0.12307	0.00065811
3.2688e-05	0.124573	0.000666157
3.34964e-05	0.126094	0.000674302
3.43249e-05	0.127634	0.000682546
3.51738e-05	0.129193	0.00069089
3.60438e-05	0.130771	0.000699336
3.69352e-05	0.132367	0.000707884
3.78487e-05	0.133983	0.000716537
3.87848e-05	0.135619	0.000725294
3.97441e-05	0.137275	0.000734158
4.07271e-05	0.13895	0.000743129
4.17344e-05	0.140646	0.00075221
4.27666e-05	0.142362	0.000761401
4.38243e-05	0.1441	0.000770703
4.49082e-05	0.145858	0.000780118
4.60189e-05	0.147637	0.000789648
4.71571e-05	0.149439	0.000799293
4.83234e-05	0.151261	0.000809056
4.95186e-05	0.153106	0.000818936
5.07433e-05	0.154974	0.000828937
5.19983e-05	0.156864	0.000839059
5.32844e-05	0.158776	0.000849304
5.46023e-05	0.160712	0.000859673
5.59527e-05	0.162671	0.000870167
5.73366e-05	0.164654	0.000880789
5.87547e-05	0.166661	0.00089154
6.02078e-05	0.168692	0.000902421
6.16969e-05	0.170748	0.000913434
6.32229e-05	0.172829	0.00092458
6.47866e-05	0.174934	0.000935861
6.63889e-05	0.177065	0.000947279
6.80309e-05	0.179222	0.000958835
6.97135e-05	0.181405	0.000970531
7.14377e-05	0.183614	0.000982368
7.32045e-05	0.18585	0.000994349
7.50151e-05	0.188113	0.00100647
7.68704e-05	0.190403	0.00101875
7.87716e-05	0.192721	0.00103117
8.07199e-05	0.195066	0.00104374
8.27163e-05	0.19744	0.00105646
8.47621e-05	0.199843	0.00106934
8.68585e-05	0.202274	0.00108237
8.90067e-05	0.204735	0.00109556
9.12081e-05	0.207225	0.00110891
9.34639e-05	0.209745	0.00112242
9.57755e-05	0.212296	0.00113609
9.81443e-05	0.214877	0.00114993
0.000100572	0.217489	0.00116394
0.000103059	0.220133	0.00117811
0.000105608	0.222808	0.00119245
0.00010822	0.225516	0.00120697
0.000110897	0.228256	0.00122167
0.000113639	0.231029	0.00123654
0.00011645	0.233835	0.00125159
0.00011933	0.236675	0.00126682
0.000122281	0.239549	0.00128223
0.000125306	0.242457	0.00129783
0.000128405	0.2454	0.00131362
0.000131581	0.248379	0.0013296
0.000134835	0.251393	0.00134576
0.00013817	0.254444	0.00136213
0.000141587	0.25753	0.00137869
0.000145089	0.260654	0.00139545
0.000148678	0.263815	0.00141241
0.000152355	0.267014	0.00142958
0.000156123	0.270252	0.00144695
0.000159984	0.273528	0.00146453
0.000163941	0.276843	0.00148232
0.000167996	0.280197	0.00150032
0.000172151	0.283592	0.00151854
0.000176409	0.287027	0.00153698
0.000180772	0.290503	0.00155564
0.000185243	0.294021	0.00157453
0.000189824	0.297581	0.00159364
0.000194519	0.301183	0.00161298
0.00019933	0.304827	0.00163255
0.00020426	0.308516	0.00165235
0.000209312	0.312248	0.00167239
0.000214489	0.316025	0.00169268
0.000219794	0.319846	0.0017132
0.00022523	0.323713	0.00173397
0.0002308	0.327626	0.00175499
0.000236509	0.331585	0.00177625
0.000242358	0.335592	0.00179778
0.000248352	0.339645	0.00181956
0.000254495	0.343747	0.0018416
0.000260789	0.347898	0.0018639
0.000267239	0.352098	0.00188647
0.000273849	0.356347	0.0019093
0.000280622	0.360647	0.00193241
0.000287562	0.364998	0.0019558
0.000294675	0.3694	0.00197946
0.000301963	0.373854	0.0020034
0.000309431	0.378361	0.00202763
0.000317084	0.382921	0.00205215
0.000324927	0.387535	0.00207696
0.000332963	0.392203	0.00210206
0.000341198	0.396927	0.00212746
0.000349637	0.401706	0.00215317
0.000358284	0.406541	0.00217917
0.000367146	0.411433	0.00220549
0.000376226	0.416383	0.00223212
0.000385531	0.421391	0.00225906
0.000395066	0.426458	0.00228632
0.000404837	0.431585	0.00231391
0.00041485	0.436771	0.00234182
0.000425111	0.442019	0.00237006
0.000435625	0.447328	0.00239864
0.000446399	0.452699	0.00242755
0.00045744	0.458133	0.0024568
0.000468753	0.463631	0.0024864
0.000480347	0.469193	0.00251635
0.000492227	0.47482	0.00254665
0.000504401	0.480512	0.00257731
0.000516876	0.486272	0.00260833
0.00052966	0.492098	0.00263971
0.00054276	0.497992	0.00267147
0.000556184	0.503955	0.0027036
0.00056994	0.509988	0.0027361
0.000584036	0.51609	0.00276899
0.000598481	0.522264	0.00280226
0.000613283	0.528509	0.00283592
0.000628451	0.534826	0.00286998
0.000643995	0.541217	0.00290443
0.000659922	0.547683	0.00293929
0.000676244	0.554222	0.00297456
0.000692969	0.560838	0.00301023
0.000710108	0.56753	0.00304633
0.000727671	0.5743	0.00308285
0.000745669	0.581147	0.00311979
0.000764111	0.588074	0.00315716
0.00078301	0.59508	0.00319497
0.000802376	0.602167	0.00323322
0.000822221	0.609336	0.00327192
0.000842556	0.616587	0.00331106
0.000863395	0.623922	0.00335066
0.000884749	0.63134	0.00339072
0.000906632	0.638844	0.00343124
0.000929055	0.646433	0.00347223
0.000952033	0.65411	0.0035137
0.000975579	0.661874	0.00355565
0.000999708	0.669727	0.00359808
0.00102443	0.67767	0.00364101
0.00104977	0.685703	0.00368442
0.00107573	0.693827	0.00372834
0.00110234	0.702044	0.00377277
0.0011296	0.710355	0.00381771
0.00115754	0.718759	0.00386316
0.00118617	0.72726	0.00390914
0.00121551	0.735856	0.00395564
0.00124557	0.74455	0.00400268
0.00127638	0.753342	0.00405026
0.00130795	0.762233	0.00409839
0.0013403	0.771225	0.00414706
0.00137344	0.780318	0.00419629
0.00140741	0.789513	0.00424608
0.00144222	0.798812	0.00429644
0.00147789	0.808215	0.00434738
0.00151445	0.817723	0.00439889
0.0015519	0.827338	0.00445099
0.00159028	0.837061	0.00450369
0.00162962	0.846892	0.00455698
0.00166992	0.856833	0.00461088
0.00171122	0.866884	0.00466538
0.00175355	0.877048	0.00472051
0.00179692	0.887324	0.00477625
0.00184136	0.897715	0.00483263
0.0018869	0.908221	0.00488964
0.00193357	0.918843	0.00494729
0.00198139	0.929582	0.00500559
0.0020304	0.94044	0.00506455
0.00208061	0.951417	0.00512417
0.00213207	0.962515	0.00518446
0.00218481	0.973736	0.00524542
0.00223884	0.985079	0.00530706
0.00229421	0.996547	0.0053694
0.00235096	1.00814	0.00543242
0.0024091	1.01986	0.00549615
0.00246869	1.03171	0.00556059
0.00252974	1.04368	0.00562574
0.00259231	1.05579	0.00569162
0.00265643	1.06803	0.00575823
0.00272213	1.0804	0.00582557
0.00278945	1.0929	0.00589366
0.00285844	1.10554	0.00596249
0.00292914	1.11831	0.00603209
0.00300159	1.13123	0.00610245
0.00307582	1.14428	0.00617358
0.0031519	1.15747	0.00624549
0.00322985	1.1708	0.00631819
0.00330973	1.18427	0.00639169
0.00339159	1.19789	0.00646598
0.00347548	1.21165	0.00654108
0.00356143	1.22556	0.006617
0.00364952	1.23961	0.00669375
0.00373978	1.25381	0.00677132
0.00383228	1.26817	0.00684974
0.00392706	1.28267	0.00692899
0.00402419	1.29733	0.00700911
0.00412372	1.31213	0.00709008
0.00422571	1.3271	0.00717193
0.00433022	1.34222	0.00725465
0.00443732	1.35749	0.00733825
0.00454706	1.37293	0.00742275
0.00465953	1.38852	0.00750815
0.00477477	1.40428	0.00759445
0.00489286	1.42019	0.00768167
0.00501388	1.43627	0.00776981
0.00513788	1.45252	0.00785888
0.00526496	1.46893	0.00794889
0.00539517	1.48551	0.00803985
0.00552861	1.50226	0.00813176
0.00566535	1.51917	0.00822463
0.00580547	1.53626	0.00831847
0.00594905	1.55352	0.00841329
0.00609619	1.57095	0.00850909
0.00624696	1.58856	0.00860589
0.00640147	1.60634	0.00870368
0.0065598	1.6243	0.00880249
0.00672204	1.64243	0.00890231
0.00688829	1.66075	0.00900315
0.00705866	1.67924	0.00910503
0.00723324	1.69792	0.00920794
0.00741214	1.71678	0.00931191
0.00759546	1.73583	0.00941692
0.00778331	1.75506	0.009523
0.00797582	1.77447	0.00963015
0.00817308	1.79408	0.00973837
0.00837522	1.81387	0.00984768
0.00858237	1.83385	0.00995808
0.00879463	1.85402	0.0100696
0.00901215	1.87438	0.0101822
0.00923504	1.89494	0.0102959
0.00946345	1.91569	0.0104108
0.00969751	1.93663	0.0105267
0.00993735	1.95777	0.0106438
0.0101831	1.97911	0.0107621
0.010435	2.00064	0.0108815
0.0106931	2.02238	0.0110021
0.0109575	2.04431	0.0111238
0.0112286	2.06644	0.0112467
0.0115063	2.08877	0.0113708
0.0117908	2.11131	0.011496
0.0120825	2.13405	0.0116225
0.0123813	2.15699	0.0117501
0.0126875	2.18014	0.011879
0.0130013	2.20349	0.012009
0.0133229	2.22705	0.0121403
0.0136524	2.25082	0.0122728
0.01399	2.27479	0.0124065
0.0143361	2.29897	0.0125415
0.0146906	2.32336	0.0126777
0.015054	2.34796	0.0128151
0.0154263	2.37277	0.0129538
0.0158078	2.39779	0.0130937
0.0161988	2.42302	0.0132349
0.0165994	2.44846	0.0133774
0.01701	2.47411	0.0135211
0.0174307	2.49997	0.0136661
0.0178618	2.52605	0.0138124
0.0183036	2.55234	0.01396
0.0187563	2.57884	0.0141088
0.0192202	2.60555	0.014259
0.0196955	2.63247	0.0144104
0.0201827	2.65961	0.0145632
0.0206818	2.68696	0.0147172
0.0211933	2.71453	0.0148725
0.0217175	2.7423	0.0150291
0.0222547	2.77029	0.0151871
0.0228051	2.79849	0.0153463
0.0233691	2.82691	0.0155069
0.0239471	2.85553	0.0156687
0.0245394	2.88437	0.0158319
0.0251463	2.91341	0.0159964
0.0257682	2.94267	0.0161622
0.0264055	2.97213	0.0163293
0.0270586	3.00181	0.0164977
0.0277279	3.03169	0.0166675
0.0284136	3.06178	0.0168385
0.0291164	3.09208	0.0170109
0.0298365	3.12258	0.0171845
0.0305745	3.15329	0.0173595
0.0313306	3.1842	0.0175358
0.0321055	3.21531	0.0177133
0.0328996	3.24662	0.0178922
0.0337133	3.27814	0.0180724
0.0345471	3.30985	0.0182538
0.0354016	3.34175	0.0184365
0.0362771	3.37385	0.0186205
0.0371744	3.40615	0.0188058
0.0380938	3.43863	0.0189924
0.039036	3.47131	0.0191802
0.0400014	3.50417	0.0193692
0.0409908	3.53721	0.0195595
0.0420046	3.57044	0.0197511
0.0430435	3.60385	0.0199439
0.0441081	3.63744	0.0201378
0.045199	3.6712	0.020333
0.0463169	3.70514	0.0205294
0.0474624	3.73924	0.020727
0.0486363	3.77352	0.0209258
0.0498392	3.80795	0.0211257
0.0510718	3.84255	0.0213268
0.052335	3.8773	0.021529
0.0536294	3.91221	0.0217323
0.0549558	3.94727	0.0219368
0.056315	3.98248	0.0221423
0.0577078	4.01783	0.0223489
0.0591351	4.05332	0.0225566
0.0605977	4.08894	0.0227653
0.0620964	4.1247	0.022975
0.0636322	4.16058	0.0231857
0.065206	4.19658	0.0233974
0.0668187	4.2327	0.0236101
0.0684714	4.26894	0.0238237
0.0701648	4.30528	0.0240382
0.0719002	4.34172	0.0242536
0.0736785	4.37827	0.0244699
0.0755008	4.4149	0.024687
0.0773681	4.45162	0.0249049
0.0792816	4.48843	0.0251237
0.0812425	4.5253	0.0253432
0.0832518	4.56225	0.0255634
0.0853109	4.59926	0.0257843
0.0874208	4.63633	0.0260059
0.089583	4.67345	0.0262281
0.0917986	4.71061	0.026451
0.0940691	4.74781	0.0266744
0.0963957	4.78504	0.0268983
0.0987798	4.8223	0.0271228
0.101223	4.85957	0.0273477
0.103726	4.89685	0.0275731
0.106292	4.93412	0.0277988
0.108921	4.9714	0.0280249
0.111615	5.00866	0.0282513
0.114375	5.04589	0.028478
0.117204	5.0831	0.0287049
0.120103	5.12027	0.028932
0.123073	5.15738	0.0291592
0.126117	5.19445	0.0293865
0.129236	5.23145	0.0296138
0.132433	5.26837	0.0298412
0.135708	5.30521	0.0300685
0.139065	5.34196	0.0302957
0.142504	5.37861	0.0305227
0.146029	5.41514	0.0307496
0.14964	5.45156	0.0309762
0.153341	5.48784	0.0312024
0.157134	5.52398	0.0314283
0.16102	5.55998	0.0316538
0.165003	5.59581	0.0318788
0.169084	5.63147	0.0321033
0.173266	5.66695	0.0323271
0.177551	5.70224	0.0325503
0.181942	5.73732	0.0327728
0.186442	5.77219	0.0329945
0.191053	5.80684	0.0332154
0.195779	5.84125	0.0334353
0.200621	5.87542	0.0336543
0.205583	5.90933	0.0338722
0.210667	5.94297	0.0340891
0.215878	5.97633	0.0343048
0.221217	6.0094	0.0345192
0.226688	6.04217	0.0347324
0.232295	6.07463	0.0349441
0.23804	6.10677	0.0351545
0.243927	6.13857	0.0353633
0.24996	6.17003	0.0355705
0.256143	6.20113	0.0357761
0.262478	6.23186	0.03598
0.26897	6.26222	0.0361821
0.275622	6.29219	0.0363824
0.282439	6.32176	0.0365807
0.289424	6.35092	0.036777
0.296583	6.37966	0.0369713
0.303918	6.40797	0.0371634
0.311435	6.43584	0.0373533
0.319137	6.46326	0.037541
0.32703	6.49022	0.0377263
0.335119	6.51672	0.0379092
0.343407	6.54273	0.0380896
0.3519	6.56827	0.0382675
0.360604	6.5933	0.0384428
0.369523	6.61784	0.0386154
0.378662	6.64187	0.0387852
0.388027	6.66538	0.0389523
0.397624	6.68836	0.0391165
0.407459	6.71082	0.0392779
0.417536	6.73274	0.0394362
0.427863	6.75412	0.0395915
0.438445	6.77496	0.0397438
0.449289	6.79524	0.0398929
0.460401	6.81497	0.0400389
0.471788	6.83414	0.0401817
0.483457	6.85275	0.0403212
0.495414	6.8708	0.0404574
0.507667	6.88829	0.0405903
0.520223	6.90522	0.0407198
0.53309	6.92158	0.0408459
0.546274	6.93737	0.0409686
0.559785	6.95261	0.0410879
0.57363	6.96728	0.0412037
0.587818	6.9814	0.0413161
0.602356	6.99496	0.041425
0.617254	7.00798	0.0415303
0.63252	7.02045	0.0416322
0.648164	7.03238	0.0417306
0.664195	7.04378	0.0418255
0.680622	7.05466	0.041917
0.697456	7.06502	0.042005
0.714706	7.07487	0.0420895
0.732383	7.08422	0.0421707
0.750497	7.09309	0.0422484
0.769058	7.10147	0.0423229
0.788079	7.10939	0.042394
0.807571	7.11686	0.0424618
0.827544	7.12388	0.0425265
0.848012	7.13048	0.042588
0.868985	7.13666	0.0426463
0.890478	7.14244	0.0427017
0.912502	7.14783	0.0427541
0.93507	7.15285	0.0428035
0.958197	7.15751	0.0428501
0.981896	7.16183	0.042894
1.00618	7.16582	0.0429352
1.03107	7.1695	0.0429738
1.05657	7.17288	0.0430099
1.0827	7.17598	0.0430436
1.10948	7.17882	0.043075
1.13692	7.18141	0.0431041
1.16504	7.18376	0.0431311
1.19385	7.18589	0.0431561
1.22338	7.18781	0.0431791
1.25364	7.18955	0.0432003
1.28464	7.1911	0.0432197
1.31641	7.1925	0.0432374
1.34897	7.19374	0.0432536
1.38234	7.19484	0.0432683
1.41653	7.19582	0.0432816
1.45156	7.19668	0.0432937
1.48746	7.19743	0.0433045
1.52425	7.19809	0.0433143
1.56195	7.19867	0.043323
1.60058	7.19916	0.0433308
1.64017	7.19959	0.0433377
1.68073	7.19996	0.0433438
1.7223	7.20028	0.0433492
1.7649	7.20055	0.0433539
1.80855	7.20077	0.043358
1.85328	7.20096	0.0433616
1.89912	7.20113	0.0433648
1.94609	7.20126	0.0433675
1.99422	7.20137	0.0433698
2.04354	7.20146	0.0433718
2.09409	7.20153	0.0433734
2.14588	7.2016	0.0433749
2.19895	7.20164	0.0433761
2.25334	7.20168	0.0433771
2.30907	7.20171	0.0433779
2.36618	7.20174	0.0433786
2.4247	7.20176	0.0433792
2.48467	7.20177	0.0433796
2.54612	7.20179	0.04338
2.60909	7.2018	0.0433803
2.67362	7.2018	0.0433806
2.73975	7.20181	0.0433808
2.80751	7.20181	0.0433809
2.87695	7.20181	0.043381
2.9481	7.20182	0.0433811
3.02102	7.20182	0.0433812
3.09574	7.20182	0.0433813
3.1723	7.20182	0.0433813
3.25076	7.20182	0.0433814
3.33116	7.20182	0.0433814
3.41355	7.20182	0.0433814
3.49798	7.20182	0.0433814
3.58449	7.20182	0.0433814
3.67315	7.20182	0.0433814
3.76399	7.20182	0.0433814
3.85709	7.20182	0.0433814
3.95249	7.20182	0.0433814
4.05024	7.20182	0.0433814
4.15041	7.20182	0.0433814
4.25307	7.20182	0.0433814
4.35826	7.20182	0.0433814
4.46605	7.20182	0.0433814
4.5765	7.20182	0.0433814
4.68969	7.20182	0.0433814
4.80568	7.20182	0.0433814
4.92454	7.20182	0.0433814
5.04634	7.20182	0.0433814
5.17115	7.20182	0.0433814
5.29904	7.20182	0.0433814
5.4301	7.20182	0.0433814
5.56441	7.20182	0.0433814
5.70203	7.20182	0.0433814
5.84306	7.20182	0.0433814
5.98757	7.20182	0.0433814
6.13566	7.20182	0.0433814
6.28741	7.20182	0.0433814
6.44292	7.20182	0.0433814
6.60227	7.20182	0.0433814
6.76556	7.20182	0.0433814
6.93289	7.20182	0.0433814
7.10436	7.20182	0.0433814
7.28007	7.20182	0.0433814
7.46013	7.20182	0.0433814
7.64463	7.20182	0.0433814
7.83371	7.20182	0.0433814
8.02746	7.20182	0.0433814
8.226	7.20182	0.0433814
8.42945	7.20182	0.0433814
8.63793	7.20182	0.0433814
8.85157	7.20182	0.0433814
9.0705	7.20182	0.0433814
9.29483	7.20182	0.0433814
9.52472	7.20182	0.0433814
9.76029	7.20182	0.0433814
10.0017	7.20182	0.0433814
10.2491	7.20182	0.0433814
10.5025	7.20182	0.0433814
10.7623	7.20182	0.0433814
11.0285	7.20182	0.0433814
11.3013	7.20182	0.0433814
11.5808	7.20182	0.0433814
11.8672	7.20182	0.0433814
12.1607	7.20182	0.0433814
12.4615	7.20182	0.0433814
12.7697	7.20182	0.0433814
13.0855	7.20182	0.0433814
13.4091	7.20182	0.0433814
13.7408	7.20182	0.0433814
14.0806	7.20182	0.0433814
14.4289	7.20182	0.0433814
14.7857	7.20182	0.0433814
15.1514	7.20182	0.0433814
15.5262	7.20182	0.0433814
15.9102	7.20182	0.0433814
16.3037	7.20182	0.0433814
16.7069	7.20182	0.0433814
17.1201	7.20182	0.0433814
17.5436	7.20182	0.0433814
17.9775	7.20182	0.0433814
18.4221	7.20182	0.0433814
18.8777	7.20182	0.0433814
19.3446	7.20182	0.0433814
19.8231	7.20182	0.0433814
20.3133	7.20182	0.0433814
20.8157	7.20182	0.0433814
21.3306	7.20182	0.0433814
21.8581	7.20182	0.0433814
22.3987	7.20182	0.0433814
22.9527	7.20182	0.0433814
23.5204	7.20182	0.0433814
24.1021	7.20182	0.0433814
24.6982	7.20182	0.0433814
25.3091	7.20182	0.0433814
25.9351	7.20182	0.0433814
26.5765	7.20182	0.0433814
27.2338	7.20182	0.0433814
27.9074	7.20182	0.0433814
28.5976	7.20182	0.0433814
29.3049	7.20182	0.0433814
30.0297	7.20182	0.0433814
30.7724	7.20182	0.0433814
31.5335	7.20182	0.0433814
32.3134	7.20182	0.0433814
33.1126	7.20182	0.0433814
33.9316	7.20182	0.0433814
34.7708	7.20182	0.0433814
35.6308	7.20182	0.0433814
36.512	7.20182	0.0433814

## Sheet: Fig. 3a e=320 microns   
Theory				nu	E	t	d	h	w	L	rho	gamma	mu			Experiments
				0.5	57000	0.00023	0.00067	0.0008	0.00043	0.0261	930	0.021	0.01
t	ell_1															\ell_1 (mm)	t (s)		\ell_1 (mm)	t (s)
1.06367e-09	1.97791e-05															0	0		0	0
1.08997e-09	0.000301227															1.59	0.01		1.056	0.01
1.11693e-09	0.000320163															2.322	0.02		1.895	0.02
1.14456e-09	0.00033842															2.756	0.03		2.444	0.03
1.17286e-09	0.00035612															3.145	0.04		2.901	0.04
1.20187e-09	0.000373356															3.443	0.05		3.359	0.05
1.2316e-09	0.000390202															3.763	0.06		3.557	0.06
1.26206e-09	0.00040672															4.007	0.07		3.877	0.07
1.29327e-09	0.000422959															4.235	0.08		4.129	0.08
1.32526e-09	0.000438961															4.388	0.09		4.487	0.1
1.35804e-09	0.00045476															4.746	0.11		4.655	0.11
1.39162e-09	0.000470388															4.99	0.13		4.822	0.12
1.42604e-09	0.000485871															5.227	0.15		4.983	0.13
1.46131e-09	0.00050123															5.6	0.19		5.105	0.14
1.49745e-09	0.000516487															5.73	0.22		5.249	0.15
1.53449e-09	0.00053166															5.844	0.27		5.44	0.17
1.57244e-09	0.000546764															6.062	0.3		5.783	0.2
1.61133e-09	0.000561814															6.153	0.34		5.913	0.23
1.65119e-09	0.000576824															6.393	0.4		6.065	0.26
1.69203e-09	0.000591804															6.542	0.51		6.157	0.29
1.73387e-09	0.000606766															6.691	0.62		6.507	0.33
1.77676e-09	0.00062172															6.954	0.85		6.561	0.37
1.8207e-09	0.000636675															7.057	1.2		6.751	0.41
1.86573e-09	0.00065164															7.114	1.45		6.82	0.45
1.91188e-09	0.000666624															7.182	2.05		7.011	0.5
1.95916e-09	0.000681632															7.182	3.37		7.072	0.56
2.00762e-09	0.000696673															7.217	4.46		7.262	0.64
2.05727e-09	0.000711753															7.308	5.59		7.445	0.7
2.10815e-09	0.000726879															7.331	6.41		7.575	0.91
2.16029e-09	0.000742057															7.308	8.73		7.583	1.08
2.21372e-09	0.000757291															7.388	10.01		7.773	1.37
2.26848e-09	0.000772588															7.377	10.4		7.796	1.81
2.32458e-09	0.000787954																		7.888	2.28
2.38207e-09	0.000803392																		7.949	2.96
2.44099e-09	0.000818908																		8.063	3.53
2.50136e-09	0.000834506																		8.063	4.52
2.56323e-09	0.000850192																		8.147	5.54
2.62662e-09	0.000865968																		8.17	7.08
2.69159e-09	0.000881841																		8.208	8.76
2.75816e-09	0.000897813																		8.253	9.78
2.82637e-09	0.000913889
2.89628e-09	0.000930073
2.96791e-09	0.000946368
3.04132e-09	0.000962779
3.11654e-09	0.000979309
3.19362e-09	0.000995962
3.2726e-09	0.00101274
3.35354e-09	0.00102965
3.43649e-09	0.00104669
3.52148e-09	0.00106387
3.60857e-09	0.0010812
3.69782e-09	0.00109866
3.78928e-09	0.00111627
3.883e-09	0.00113404
3.97904e-09	0.00115195
4.07745e-09	0.00117003
4.1783e-09	0.00118826
4.28164e-09	0.00120666
4.38754e-09	0.00122523
4.49605e-09	0.00124397
4.60725e-09	0.00126288
4.7212e-09	0.00128197
4.83797e-09	0.00130124
4.95762e-09	0.0013207
5.08024e-09	0.00134034
5.20589e-09	0.00136017
5.33464e-09	0.0013802
5.46658e-09	0.00140042
5.60179e-09	0.00142085
5.74034e-09	0.00144148
5.88231e-09	0.00146232
6.0278e-09	0.00148336
6.17688e-09	0.00150463
6.32965e-09	0.00152611
6.4862e-09	0.00154781
6.64662e-09	0.00156974
6.81101e-09	0.00159189
6.97947e-09	0.00161428
7.15209e-09	0.0016369
7.32898e-09	0.00165976
7.51024e-09	0.00168287
7.69599e-09	0.00170622
7.88634e-09	0.00172982
8.08139e-09	0.00175368
8.28126e-09	0.00177779
8.48608e-09	0.00180216
8.69596e-09	0.0018268
8.91104e-09	0.0018517
9.13143e-09	0.00187688
9.35728e-09	0.00190234
9.58871e-09	0.00192808
9.82586e-09	0.0019541
1.00689e-08	0.00198041
1.03179e-08	0.00200701
1.05731e-08	0.00203391
1.08346e-08	0.0020611
1.11026e-08	0.00208861
1.13772e-08	0.00211642
1.16586e-08	0.00214455
1.19469e-08	0.00217299
1.22424e-08	0.00220176
1.25452e-08	0.00223085
1.28555e-08	0.00226027
1.31734e-08	0.00229003
1.34992e-08	0.00232012
1.38331e-08	0.00235056
1.41752e-08	0.00238135
1.45258e-08	0.0024125
1.48851e-08	0.002444
1.52532e-08	0.00247586
1.56305e-08	0.00250809
1.60171e-08	0.0025407
1.64132e-08	0.00257368
1.68192e-08	0.00260704
1.72351e-08	0.0026408
1.76614e-08	0.00267494
1.80982e-08	0.00270948
1.85458e-08	0.00274443
1.90045e-08	0.00277978
1.94746e-08	0.00281555
1.99562e-08	0.00285173
2.04498e-08	0.00288834
2.09556e-08	0.00292538
2.14739e-08	0.00296286
2.2005e-08	0.00300077
2.25492e-08	0.00303914
2.31069e-08	0.00307795
2.36784e-08	0.00311722
2.42641e-08	0.00315696
2.48642e-08	0.00319717
2.54791e-08	0.00323785
2.61093e-08	0.00327902
2.67551e-08	0.00332067
2.74168e-08	0.00336282
2.80949e-08	0.00340547
2.87897e-08	0.00344863
2.95018e-08	0.0034923
3.02314e-08	0.00353649
3.09791e-08	0.0035812
3.17453e-08	0.00362645
3.25305e-08	0.00367224
3.33351e-08	0.00371858
3.41595e-08	0.00376548
3.50044e-08	0.00381293
3.58701e-08	0.00386095
3.67573e-08	0.00390955
3.76664e-08	0.00395873
3.8598e-08	0.0040085
3.95526e-08	0.00405886
4.05309e-08	0.00410983
4.15333e-08	0.00416142
4.25606e-08	0.00421362
4.36132e-08	0.00426645
4.46919e-08	0.00431992
4.57972e-08	0.00437403
4.69299e-08	0.0044288
4.80906e-08	0.00448422
4.928e-08	0.00454031
5.04989e-08	0.00459708
5.17478e-08	0.00465454
5.30277e-08	0.00471269
5.43392e-08	0.00477154
5.56832e-08	0.0048311
5.70604e-08	0.00489138
5.84716e-08	0.00495239
5.99178e-08	0.00501414
6.13997e-08	0.00507664
6.29183e-08	0.00513989
6.44745e-08	0.00520391
6.60691e-08	0.00526871
6.77032e-08	0.00533429
6.93777e-08	0.00540066
7.10936e-08	0.00546785
7.28519e-08	0.00553584
7.46537e-08	0.00560466
7.65001e-08	0.00567432
7.83922e-08	0.00574482
8.0331e-08	0.00581618
8.23178e-08	0.00588841
8.43538e-08	0.00596151
8.64401e-08	0.00603551
8.8578e-08	0.0061104
9.07687e-08	0.0061862
9.30137e-08	0.00626293
9.53142e-08	0.00634059
9.76716e-08	0.00641919
1.00087e-07	0.00649875
1.02563e-07	0.00657928
1.05099e-07	0.0066608
1.07699e-07	0.0067433
1.10362e-07	0.00682681
1.13092e-07	0.00691134
1.15889e-07	0.00699689
1.18755e-07	0.00708349
1.21692e-07	0.00717115
1.24702e-07	0.00725987
1.27786e-07	0.00734968
1.30947e-07	0.00744058
1.34186e-07	0.00753259
1.37504e-07	0.00762573
1.40905e-07	0.00772
1.4439e-07	0.00781542
1.47961e-07	0.00791201
1.51621e-07	0.00800977
1.55371e-07	0.00810873
1.59214e-07	0.0082089
1.63151e-07	0.00831029
1.67187e-07	0.00841292
1.71322e-07	0.00851681
1.75559e-07	0.00862196
1.79901e-07	0.0087284
1.8435e-07	0.00883614
1.8891e-07	0.0089452
1.93582e-07	0.00905559
1.9837e-07	0.00916733
2.03276e-07	0.00928043
2.08304e-07	0.00939492
2.13456e-07	0.00951081
2.18735e-07	0.00962811
2.24145e-07	0.00974686
2.29689e-07	0.00986705
2.35369e-07	0.00998871
2.41191e-07	0.0101119
2.47156e-07	0.0102365
2.53269e-07	0.0103627
2.59533e-07	0.0104904
2.65952e-07	0.0106197
2.7253e-07	0.0107506
2.7927e-07	0.0108831
2.86177e-07	0.0110172
2.93255e-07	0.0111529
3.00508e-07	0.0112903
3.07941e-07	0.0114294
3.15557e-07	0.0115702
3.23361e-07	0.0117127
3.31359e-07	0.0118569
3.39554e-07	0.012003
3.47952e-07	0.0121508
3.56558e-07	0.0123004
3.65377e-07	0.0124518
3.74414e-07	0.0126052
3.83674e-07	0.0127603
3.93163e-07	0.0129174
4.02887e-07	0.0130764
4.12852e-07	0.0132374
4.23063e-07	0.0134003
4.33526e-07	0.0135652
4.44249e-07	0.0137322
4.55236e-07	0.0139012
4.66495e-07	0.0140722
4.78033e-07	0.0142454
4.89856e-07	0.0144207
5.01972e-07	0.0145981
5.14387e-07	0.0147777
5.27109e-07	0.0149595
5.40146e-07	0.0151435
5.53505e-07	0.0153298
5.67195e-07	0.0155184
5.81223e-07	0.0157093
5.95598e-07	0.0159025
6.10329e-07	0.0160981
6.25424e-07	0.0162961
6.40892e-07	0.0164965
6.56743e-07	0.0166993
6.72987e-07	0.0169047
6.89631e-07	0.0171125
7.06688e-07	0.017323
7.24166e-07	0.017536
7.42077e-07	0.0177516
7.6043e-07	0.0179698
7.79238e-07	0.0181907
7.98511e-07	0.0184144
8.1826e-07	0.0186407
8.38498e-07	0.0188699
8.59236e-07	0.0191018
8.80487e-07	0.0193366
9.02264e-07	0.0195743
9.2458e-07	0.0198149
9.47447e-07	0.0200584
9.7088e-07	0.0203049
9.94893e-07	0.0205545
1.0195e-06	0.0208071
1.04471e-06	0.0210628
1.07055e-06	0.0213216
1.09703e-06	0.0215836
1.12416e-06	0.0218488
1.15197e-06	0.0221173
1.18046e-06	0.0223891
1.20965e-06	0.0226642
1.23957e-06	0.0229426
1.27023e-06	0.0232245
1.30165e-06	0.0235098
1.33384e-06	0.0237986
1.36683e-06	0.024091
1.40063e-06	0.024387
1.43528e-06	0.0246865
1.47077e-06	0.0249898
1.50715e-06	0.0252967
1.54443e-06	0.0256075
1.58262e-06	0.025922
1.62177e-06	0.0262404
1.66188e-06	0.0265627
1.70298e-06	0.0268889
1.7451e-06	0.0272192
1.78826e-06	0.0275534
1.83249e-06	0.0278918
1.87781e-06	0.0282343
1.92426e-06	0.0285811
1.97185e-06	0.028932
2.02062e-06	0.0292873
2.07059e-06	0.0296469
2.1218e-06	0.030011
2.17428e-06	0.0303795
2.22806e-06	0.0307525
2.28316e-06	0.03113
2.33963e-06	0.0315122
2.3975e-06	0.0318991
2.45679e-06	0.0322907
2.51756e-06	0.0326872
2.57982e-06	0.0330884
2.64363e-06	0.0334946
2.70901e-06	0.0339058
2.77601e-06	0.034322
2.84467e-06	0.0347433
2.91503e-06	0.0351698
2.98713e-06	0.0356014
3.06101e-06	0.0360384
3.13671e-06	0.0364807
3.21429e-06	0.0369285
3.29379e-06	0.0373817
3.37526e-06	0.0378405
3.45874e-06	0.0383048
3.54428e-06	0.0387749
3.63194e-06	0.0392508
3.72177e-06	0.0397324
3.81382e-06	0.04022
3.90814e-06	0.0407135
4.0048e-06	0.041213
4.10385e-06	0.0417187
4.20535e-06	0.0422306
4.30936e-06	0.0427487
4.41594e-06	0.0432732
4.52516e-06	0.0438041
4.63708e-06	0.0443415
4.75177e-06	0.0448855
4.86929e-06	0.0454361
4.98972e-06	0.0459934
5.11313e-06	0.0465576
5.23959e-06	0.0471287
5.36918e-06	0.0477068
5.50198e-06	0.0482919
5.63806e-06	0.0488843
5.7775e-06	0.0494838
5.9204e-06	0.0500907
6.06682e-06	0.050705
6.21687e-06	0.0513268
6.37063e-06	0.0519563
6.5282e-06	0.0525934
6.68966e-06	0.0532383
6.85511e-06	0.0538911
7.02466e-06	0.0545519
7.19839e-06	0.0552208
7.37643e-06	0.0558978
7.55887e-06	0.0565831
7.74582e-06	0.0572768
7.9374e-06	0.057979
8.13371e-06	0.0586898
8.33488e-06	0.0594092
8.54102e-06	0.0601375
8.75227e-06	0.0608746
8.96873e-06	0.0616208
9.19055e-06	0.0623761
9.41786e-06	0.0631406
9.65079e-06	0.0639144
9.88948e-06	0.0646977
1.01341e-05	0.0654906
1.03847e-05	0.0662931
1.06416e-05	0.0671055
1.09048e-05	0.0679277
1.11745e-05	0.0687601
1.14508e-05	0.0696025
1.1734e-05	0.0704553
1.20243e-05	0.0713185
1.23217e-05	0.0721922
1.26264e-05	0.0730766
1.29387e-05	0.0739718
1.32587e-05	0.0748779
1.35866e-05	0.075795
1.39227e-05	0.0767234
1.4267e-05	0.0776631
1.46199e-05	0.0786142
1.49815e-05	0.079577
1.5352e-05	0.0805515
1.57317e-05	0.0815379
1.61208e-05	0.0825363
1.65195e-05	0.0835469
1.69281e-05	0.0845698
1.73467e-05	0.0856052
1.77758e-05	0.0866532
1.82154e-05	0.087714
1.86659e-05	0.0887878
1.91276e-05	0.0898746
1.96007e-05	0.0909746
2.00854e-05	0.0920881
2.05822e-05	0.0932151
2.10913e-05	0.0943559
2.16129e-05	0.0955106
2.21474e-05	0.0966793
2.26952e-05	0.0978623
2.32565e-05	0.0990596
2.38317e-05	0.100272
2.44212e-05	0.101498
2.50252e-05	0.10274
2.56441e-05	0.103997
2.62783e-05	0.105269
2.69283e-05	0.106556
2.75943e-05	0.10786
2.82768e-05	0.109179
2.89761e-05	0.110514
2.96928e-05	0.111865
3.04272e-05	0.113233
3.11797e-05	0.114617
3.19509e-05	0.116018
3.27411e-05	0.117437
3.35509e-05	0.118872
3.43807e-05	0.120325
3.5231e-05	0.121796
3.61024e-05	0.123284
3.69953e-05	0.124791
3.79103e-05	0.126316
3.88479e-05	0.127859
3.98087e-05	0.129421
4.07933e-05	0.131003
4.18022e-05	0.132603
4.28361e-05	0.134223
4.38956e-05	0.135862
4.49812e-05	0.137521
4.60937e-05	0.139201
4.72338e-05	0.140901
4.8402e-05	0.142621
4.95991e-05	0.144362
5.08258e-05	0.146125
5.20829e-05	0.147909
5.3371e-05	0.149714
5.46911e-05	0.151541
5.60437e-05	0.153391
5.74298e-05	0.155262
5.88502e-05	0.157157
6.03058e-05	0.159074
6.17973e-05	0.161015
6.33257e-05	0.162979
6.48919e-05	0.164967
6.64969e-05	0.166979
6.81415e-05	0.169015
6.98268e-05	0.171076
7.15539e-05	0.173162
7.33236e-05	0.175273
7.51371e-05	0.17741
7.69954e-05	0.179572
7.88997e-05	0.181761
8.08511e-05	0.183976
8.28508e-05	0.186218
8.48999e-05	0.188486
8.69997e-05	0.190783
8.91515e-05	0.193107
9.13564e-05	0.195459
9.36159e-05	0.197839
9.59313e-05	0.200248
9.83039e-05	0.202686
0.000100735	0.205154
0.000103227	0.207651
0.00010578	0.210178
0.000108396	0.212736
0.000111077	0.215325
0.000113824	0.217945
0.000116639	0.220596
0.000119524	0.223279
0.00012248	0.225995
0.00012551	0.228743
0.000128614	0.231524
0.000131795	0.234339
0.000135054	0.237187
0.000138395	0.24007
0.000141818	0.242988
0.000145325	0.24594
0.000148919	0.248928
0.000152603	0.251952
0.000156377	0.255012
0.000160245	0.258108
0.000164208	0.261242
0.000168269	0.264414
0.000172431	0.267623
0.000176696	0.270871
0.000181066	0.274158
0.000185544	0.277484
0.000190133	0.28085
0.000194835	0.284256
0.000199654	0.287703
0.000204592	0.291191
0.000209652	0.294721
0.000214838	0.298293
0.000220151	0.301908
0.000225596	0.305566
0.000231176	0.309267
0.000236893	0.313013
0.000242752	0.316803
0.000248756	0.320639
0.000254909	0.32452
0.000261213	0.328447
0.000267674	0.332422
0.000274294	0.336443
0.000281078	0.340513
0.00028803	0.34463
0.000295154	0.348797
0.000302454	0.353013
0.000309934	0.35728
0.0003176	0.361597
0.000325455	0.365965
0.000333504	0.370385
0.000341753	0.374857
0.000350205	0.379383
0.000358867	0.383962
0.000367743	0.388595
0.000376838	0.393283
0.000386158	0.398027
0.000395709	0.402826
0.000405496	0.407683
0.000415525	0.412596
0.000425802	0.417568
0.000436333	0.422598
0.000447125	0.427688
0.000458183	0.432838
0.000469516	0.438048
0.000481128	0.44332
0.000493028	0.448654
0.000505222	0.45405
0.000517717	0.45951
0.000530522	0.465034
0.000543643	0.470623
0.000557089	0.476277
0.000570867	0.481998
0.000584986	0.487786
0.000599454	0.493642
0.000614281	0.499566
0.000629473	0.505559
0.000645042	0.511623
0.000660996	0.517757
0.000677344	0.523963
0.000694096	0.530242
0.000711263	0.536593
0.000728855	0.543019
0.000746881	0.549519
0.000765354	0.556095
0.000784283	0.562748
0.000803681	0.569477
0.000823558	0.576285
0.000843927	0.583172
0.000864799	0.590139
0.000886188	0.597186
0.000908106	0.604315
0.000930566	0.611527
0.000953581	0.618822
0.000977166	0.626201
0.00100133	0.633665
0.0010261	0.641215
0.00105148	0.648852
0.00107748	0.656578
0.00110413	0.664391
0.00113144	0.672295
0.00115942	0.68029
0.0011881	0.688376
0.00121749	0.696554
0.0012476	0.704827
0.00127845	0.713194
0.00131007	0.721656
0.00134248	0.730216
0.00137568	0.738872
0.0014097	0.747628
0.00144457	0.756483
0.0014803	0.765439
0.00151691	0.774496
0.00155443	0.783656
0.00159287	0.79292
0.00163227	0.802289
0.00167264	0.811764
0.00171401	0.821346
0.0017564	0.831036
0.00179984	0.840835
0.00184435	0.850745
0.00188997	0.860766
0.00193671	0.870899
0.00198461	0.881146
0.0020337	0.891508
0.002084	0.901986
0.00213554	0.912581
0.00218836	0.923294
0.00224248	0.934127
0.00229795	0.94508
0.00235478	0.956155
0.00241302	0.967353
0.0024727	0.978675
0.00253386	0.990123
0.00259653	1.0017
0.00266075	1.0134
0.00272655	1.02523
0.00279399	1.03719
0.00286309	1.04928
0.0029339	1.06151
0.00300647	1.07387
0.00308083	1.08636
0.00315702	1.09899
0.0032351	1.11176
0.00331512	1.12467
0.00339711	1.13772
0.00348113	1.15091
0.00356723	1.16424
0.00365545	1.17771
0.00374586	1.19134
0.00383851	1.2051
0.00393345	1.21902
0.00403073	1.23309
0.00413042	1.2473
0.00423258	1.26167
0.00433726	1.27619
0.00444453	1.29087
0.00455446	1.3057
0.0046671	1.32069
0.00478253	1.33584
0.00490082	1.35115
0.00502203	1.36662
0.00514624	1.38225
0.00527352	1.39805
0.00540395	1.41401
0.0055376	1.43014
0.00567456	1.44644
0.00581491	1.4629
0.00595873	1.47954
0.0061061	1.49635
0.00625712	1.51333
0.00641188	1.53049
0.00657046	1.54782
0.00673297	1.56533
0.00689949	1.58302
0.00707014	1.60089
0.007245	1.61895
0.00742419	1.63718
0.00760781	1.6556
0.00779597	1.6742
0.00798879	1.693
0.00818637	1.71198
0.00838884	1.73114
0.00859632	1.7505
0.00880893	1.77006
0.0090268	1.7898
0.00925006	1.80974
0.00947884	1.82988
0.00971328	1.85021
0.00995351	1.87074
0.0101997	1.89147
0.010452	1.91241
0.0107105	1.93354
0.0109754	1.95488
0.0112468	1.97642
0.011525	1.99817
0.01181	2.02012
0.0121021	2.04228
0.0124014	2.06465
0.0127082	2.08724
0.0130225	2.11003
0.0133445	2.13303
0.0136746	2.15625
0.0140128	2.17969
0.0143594	2.20333
0.0147145	2.2272
0.0150785	2.25128
0.0154514	2.27558
0.0158335	2.3001
0.0162251	2.32484
0.0166264	2.3498
0.0170377	2.37499
0.017459	2.40039
0.0178909	2.42602
0.0183333	2.45187
0.0187868	2.47795
0.0192514	2.50425
0.0197276	2.53078
0.0202155	2.55754
0.0207155	2.58452
0.0212278	2.61173
0.0217528	2.63917
0.0222908	2.66683
0.0228422	2.69473
0.0234071	2.72286
0.023986	2.75121
0.0245793	2.77979
0.0251872	2.80861
0.0258101	2.83765
0.0264485	2.86693
0.0271026	2.89643
0.0277729	2.92617
0.0284599	2.95613
0.0291637	2.98633
0.029885	3.01675
0.0306242	3.04741
0.0313816	3.07829
0.0321578	3.1094
0.0329531	3.14074
0.0337681	3.17231
0.0346033	3.2041
0.0354591	3.23612
0.0363361	3.26837
0.0372348	3.30084
0.0381557	3.33354
0.0390994	3.36645
0.0400665	3.39959
0.0410574	3.43295
0.0420729	3.46653
0.0431135	3.50033
0.0441798	3.53434
0.0452725	3.56857
0.0463922	3.60301
0.0475396	3.63767
0.0487154	3.67253
0.0499202	3.7076
0.0511549	3.74288
0.0524201	3.77836
0.0537166	3.81404
0.0550452	3.84992
0.0564066	3.886
0.0578017	3.92227
0.0592313	3.95874
0.0606962	3.99539
0.0621974	4.03223
0.0637357	4.06925
0.0653121	4.10645
0.0669274	4.14382
0.0685827	4.18137
0.0702789	4.21908
0.0720171	4.25696
0.0737983	4.29501
0.0756235	4.33321
0.0774939	4.37156
0.0794106	4.41006
0.0813746	4.44871
0.0833872	4.4875
0.0854496	4.52642
0.087563	4.56547
0.0897287	4.60465
0.0919479	4.64394
0.094222	4.68335
0.0965524	4.72288
0.0989404	4.7625
0.101387	4.80222
0.103895	4.84204
0.106465	4.88194
0.109098	4.92192
0.111796	4.96197
0.114561	5.00209
0.117395	5.04226
0.120298	5.08249
0.123273	5.12277
0.126322	5.16308
0.129447	5.20343
0.132648	5.24379
0.135929	5.28418
0.139291	5.32456
0.142736	5.36495
0.146266	5.40533
0.149884	5.44569
0.153591	5.48602
0.157389	5.52632
0.161282	5.56657
0.165271	5.60677
0.169359	5.64691
0.173547	5.68697
0.17784	5.72695
0.182238	5.76684
0.186745	5.80662
0.191364	5.84629
0.196097	5.88584
0.200947	5.92526
0.205917	5.96454
0.21101	6.00365
0.216229	6.04261
0.221577	6.08138
0.227057	6.11997
0.232673	6.15836
0.238427	6.19654
0.244324	6.2345
0.250367	6.27223
0.256559	6.30971
0.262905	6.34694
0.269407	6.38389
0.27607	6.42057
0.282898	6.45696
0.289895	6.49304
0.297065	6.52881
0.304412	6.56425
0.311941	6.59935
0.319656	6.6341
0.327562	6.66848
0.335664	6.70249
0.343966	6.73612
0.352473	6.76934
0.36119	6.80216
0.370124	6.83456
0.379278	6.86652
0.388658	6.89804
0.398271	6.9291
0.408121	6.9597
0.418215	6.98982
0.428559	7.01946
0.439158	7.0486
0.45002	7.07723
0.46115	7.10535
0.472556	7.13294
0.484243	7.15999
0.49622	7.1865
0.508493	7.21247
0.521069	7.23787
0.533957	7.2627
0.547163	7.28697
0.560696	7.31065
0.574563	7.33375
0.588774	7.35626
0.603336	7.37817
0.618258	7.39949
0.633549	7.4202
0.649218	7.44031
0.665275	7.45981
0.681729	7.4787
0.69859	7.49699
0.715868	7.51466
0.733574	7.53173
0.751717	7.54819
0.770309	7.56404
0.789361	7.57929
0.808884	7.59394
0.82889	7.60801
0.849391	7.62148
0.870398	7.63437
0.891926	7.64669
0.913986	7.65844
0.936591	7.66963
0.959755	7.68028
0.983493	7.69039
1.00782	7.69996
1.03274	7.70903
1.05829	7.71759
1.08446	7.72566
1.11128	7.73325
1.13877	7.74038
1.16693	7.74706
1.19579	7.7533
1.22537	7.75913
1.25568	7.76456
1.28673	7.76959
1.31856	7.77426
1.35117	7.77858
1.38459	7.78256
1.41883	7.78622
1.45392	7.78957
1.48988	7.79264
1.52673	7.79544
1.56449	7.79798
1.60318	7.80029
1.64284	7.80237
1.68347	7.80425
1.7251	7.80593
1.76777	7.80744
1.81149	7.80878
1.8563	7.80997
1.90221	7.81103
1.94925	7.81196
1.99746	7.81278
2.04687	7.81349
2.09749	7.81412
2.14937	7.81466
2.20253	7.81512
2.257	7.81552
2.31282	7.81586
2.37003	7.81615
2.42864	7.8164
2.48871	7.81661
2.55026	7.81678
2.61334	7.81693
2.67797	7.81705
2.74421	7.81715
2.81208	7.81723
2.88163	7.81729
2.9529	7.81735
3.02593	7.81739
3.10077	7.81742
3.17746	7.81745
3.25605	7.81747
3.33658	7.81749
3.4191	7.8175
3.50367	7.81751
3.59032	7.81752
3.67912	7.81752
3.77012	7.81753
3.86336	7.81753
3.95891	7.81753
4.05683	7.81753
4.15716	7.81754
4.25998	7.81754
4.36534	7.81754
4.47331	7.81754
4.58395	7.81754
4.69732	7.81754
4.8135	7.81754
4.93255	7.81754
5.05454	7.81754
5.17956	7.81754
5.30766	7.81754
5.43894	7.81754
5.57346	7.81754
5.7113	7.81754
5.85256	7.81754
5.99731	7.81754
6.14564	7.81754
6.29764	7.81754
6.45339	7.81754
6.613	7.81754
6.77656	7.81754
6.94416	7.81754
7.11591	7.81754
7.29191	7.81754
7.47226	7.81754
7.65707	7.81754
7.84645	7.81754
8.04051	7.81754
8.23938	7.81754
8.44316	7.81754
8.65198	7.81754
8.86597	7.81754
9.08525	7.81754
9.30995	7.81754
9.54021	7.81754
9.77617	7.81754
10.018	7.81754
10.2657	7.81754
10.5196	7.81754
10.7798	7.81754
11.0464	7.81754
11.3196	7.81754
11.5996	7.81754
11.8865	7.81754
12.1805	7.81754
12.4817	7.81754
12.7904	7.81754
13.1068	7.81754
13.4309	7.81754
13.7631	7.81754
14.1035	7.81754
14.4523	7.81754
14.8098	7.81754
15.1761	7.81754
15.5514	7.81754
15.9361	7.81754
16.3302	7.81754
16.7341	7.81754
17.148	7.81754
17.5721	7.81754
18.0067	7.81754
18.452	7.81754
18.9084	7.81754
19.3761	7.81754
19.8553	7.81754
20.3464	7.81754
20.8496	7.81754
21.3653	7.81754
21.8937	7.81754
22.4352	7.81754
22.9901	7.81754
23.5587	7.81754
24.1413	7.81754
24.7384	7.81754
25.3503	7.81754
25.9772	7.81754
26.6197	7.81754
27.2781	7.81754
27.9528	7.81754
28.6441	7.81754
29.3526	7.81754
30.0785	7.81754
30.8225	7.81754
31.5848	7.81754
32.366	7.81754
33.1665	7.81754
33.9868	7.81754
34.8273	7.81754
35.6887	7.81754
36.5714	7.81754
37.4759	7.81754
38.4028	7.81754
39.3526	7.81754
40.3259	7.81754
41.3233	7.81754
42.3453	7.81754

## Sheet: Fig. 3d
Theory							Experiments
\Lambda	t_c min	\Lambda	t_c mean	\Lambda	t_c max		\Lambda	t_c	errorbar
0.0775879	0.0775879	0.0668539	0.00328045	0.0517431	0.00245704		1.01137	0.35	0.364093
0.0797521	0.0797521	0.0687187	0.00344472	0.0531864	0.00258008		0.811532	0.24	0.292152
0.0819561	0.0819561	0.0706179	0.00370669	0.0546563	0.00270928		0.614133	0.2	0.221088
0.0842005	0.0842005	0.0725517	0.00389231	0.056153	0.00291532		1.35477	18.34	0.478155
0.0864854	0.0864854	0.0745205	0.00408723	0.0576768	0.00306131		0.469977	0.13	0.140993
0.0888113	0.0888113	0.0765246	0.0042919	0.059228	0.00321461		0.35928	0.12	0.107784
0.0911785	0.0911785	0.0785643	0.00461829	0.0608066	0.00337559		0.261206	0.1	0.0783619
0.0935874	0.0935874	0.08064	0.00484957	0.0624131	0.00354463		0.840143	0.58	0.180031
0.0960384	0.0960384	0.0827519	0.00509242	0.0640477	0.00381419		0.96598	0.73	0.206996
0.0985318	0.0985318	0.0849003	0.00534743	0.0657105	0.0040052		1.16954	0.53	0.250615
0.101068	0.101068	0.0870856	0.00561522	0.0674019	0.00420576		1.3916	1.35	0.298201
0.103647	0.103647	0.0893081	0.00589641	0.0691221	0.00441638
0.10627	0.10627	0.0915681	0.00634482	0.0708712	0.00463754
0.108937	0.108937	0.0938659	0.00666256	0.0726497	0.00486977
0.111648	0.111648	0.0962019	0.0069962	0.0744576	0.00511364
0.114403	0.114403	0.0985762	0.00734655	0.0762953	0.00536971
0.117204	0.117204	0.100989	0.00771444	0.078163	0.00577807
0.12005	0.12005	0.103441	0.00810076	0.0800609	0.00606742
0.122941	0.122941	0.105933	0.00850642	0.0819893	0.00637126
0.125879	0.125879	0.108464	0.0089324	0.0839484	0.00669032
0.128863	0.128863	0.111036	0.00937971	0.0859385	0.00702535
0.131894	0.131894	0.113647	0.00984942	0.0879598	0.00737716
0.134972	0.134972	0.116299	0.0103426	0.0900125	0.00774658
0.138098	0.138098	0.118992	0.0108606	0.0920969	0.00793818
0.141271	0.141271	0.121727	0.0114044	0.0942133	0.0083357
0.144493	0.144493	0.124503	0.0119756	0.0963618	0.00875313
0.147763	0.147763	0.127321	0.0125753	0.0985427	0.00919146
0.151082	0.151082	0.130181	0.013205	0.100756	0.00965174
0.154451	0.154451	0.133083	0.0138663	0.103003	0.0101351
0.157869	0.157869	0.136029	0.0145606	0.105283	0.0106426
0.161338	0.161338	0.139017	0.0152898	0.107596	0.0111756
0.164856	0.164856	0.142049	0.0160555	0.109942	0.0117352
0.168426	0.168426	0.145125	0.0168595	0.112323	0.0123229
0.172047	0.172047	0.148245	0.0172765	0.114737	0.0126276
0.175719	0.175719	0.151409	0.0181416	0.117187	0.01326
0.179443	0.179443	0.154618	0.0190501	0.11967	0.013924
0.18322	0.18322	0.157872	0.0200041	0.122189	0.0146213
0.187049	0.187049	0.161171	0.0210058	0.124742	0.0153535
0.190931	0.190931	0.164516	0.0220577	0.127331	0.0157332
0.194866	0.194866	0.167907	0.0226033	0.129956	0.0165211
0.198855	0.198855	0.171344	0.0237352	0.132616	0.0173484
0.202898	0.202898	0.174828	0.0249238	0.135312	0.0182172
0.206996	0.206996	0.178359	0.0261719	0.138045	0.0186678
0.211148	0.211148	0.181937	0.0274825	0.140814	0.0196026
0.215356	0.215356	0.185562	0.0281622	0.14362	0.0205842
0.219619	0.219619	0.189236	0.0295725	0.146463	0.021615
0.223938	0.223938	0.192957	0.0310534	0.149343	0.0221496
0.228313	0.228313	0.196727	0.0326085	0.152261	0.0232588
0.232745	0.232745	0.200546	0.033415	0.155217	0.0244236
0.237234	0.237234	0.204413	0.0350883	0.15821	0.0250276
0.24178	0.24178	0.208331	0.0368454	0.161242	0.0262809
0.246384	0.246384	0.212298	0.0386905	0.164313	0.027597
0.251046	0.251046	0.216315	0.0396475	0.167422	0.028979
0.255766	0.255766	0.220382	0.0416329	0.17057	0.0296957
0.260545	0.260545	0.2245	0.0437178	0.173757	0.0311828
0.265384	0.265384	0.228669	0.044799	0.176984	0.031954
0.270282	0.270282	0.232889	0.0470424	0.18025	0.0335542
0.275239	0.275239	0.237161	0.0493982	0.183556	0.0352345
0.280257	0.280257	0.241485	0.0518719	0.186903	0.0361059
0.285336	0.285336	0.245861	0.0531548	0.19029	0.037914
0.290476	0.290476	0.25029	0.0558167	0.193717	0.0398127
0.295677	0.295677	0.254771	0.0586118	0.197186	0.0407973
0.30094	0.30094	0.259306	0.0600614	0.200696	0.0428403
0.306264	0.306264	0.263894	0.0630692	0.204247	0.0438999
0.311652	0.311652	0.268536	0.064629	0.207839	0.0460983
0.317102	0.317102	0.273232	0.0678655	0.211474	0.0484068
0.322615	0.322615	0.277983	0.071264	0.215151	0.049604
0.328192	0.328192	0.282788	0.0730265	0.21887	0.052088
0.333832	0.333832	0.287648	0.0766835	0.222632	0.0533763
0.339537	0.339537	0.292564	0.0805236	0.226436	0.0560492
0.345307	0.345307	0.297535	0.0825152	0.230284	0.0574355
0.351141	0.351141	0.302562	0.0866473	0.234175	0.0603117
0.357041	0.357041	0.307646	0.0909863	0.23811	0.0633319
0.363007	0.363007	0.312786	0.0932367	0.242088	0.0648983
0.369039	0.369039	0.317984	0.0979057	0.246111	0.0681482
0.375137	0.375137	0.323238	0.100327	0.250178	0.0698337
0.381302	0.381302	0.32855	0.105351	0.254289	0.0733308
0.387534	0.387534	0.33392	0.110627	0.258445	0.0751445
0.393834	0.393834	0.339348	0.113363	0.262646	0.0789075
0.400201	0.400201	0.344835	0.11904	0.266893	0.0808591
0.406637	0.406637	0.350381	0.125001	0.271185	0.0849083
0.413142	0.413142	0.355985	0.128093	0.275523	0.0870083
0.419715	0.419715	0.361649	0.134507	0.279907	0.0913654
0.426358	0.426358	0.367373	0.137834	0.284337	0.0936252
0.433071	0.433071	0.373157	0.144736	0.288813	0.0983136
0.439853	0.439853	0.379001	0.151984	0.293337	0.100745
0.446706	0.446706	0.384906	0.155743	0.297907	0.10579
0.45363	0.45363	0.390872	0.163543	0.302525	0.108407
0.460625	0.460625	0.3969	0.167587	0.30719	0.113835
0.467692	0.467692	0.402989	0.17598	0.311902	0.116651
0.474831	0.474831	0.40914	0.184792	0.316663	0.122492
0.482041	0.482041	0.415353	0.189363	0.321472	0.125522
0.489325	0.489325	0.421629	0.198845	0.326329	0.131808
0.496681	0.496681	0.427968	0.203763	0.331235	0.135068
0.504111	0.504111	0.43437	0.213967	0.33619	0.141832
0.511615	0.511615	0.440835	0.224682	0.341194	0.145339
0.519192	0.519192	0.447364	0.230239	0.346248	0.152618
0.526845	0.526845	0.453958	0.241769	0.351351	0.156392
0.534571	0.534571	0.460616	0.253876	0.356504	0.164224
0.542374	0.542374	0.467338	0.260155	0.361707	0.168286
0.550251	0.550251	0.474126	0.273183	0.366961	0.172448
0.558205	0.558205	0.480979	0.27994	0.372265	0.181084
0.566235	0.566235	0.487898	0.293958	0.37762	0.185562
0.574341	0.574341	0.494883	0.308679	0.383026	0.194855
0.582525	0.582525	0.501935	0.316313	0.388484	0.199674
0.590786	0.590786	0.509053	0.332153	0.393993	0.209673
0.599124	0.599124	0.516238	0.348787	0.399554	0.214859
0.607541	0.607541	0.52349	0.357413	0.405167	0.225618
0.616036	0.616036	0.53081	0.375311	0.410832	0.231199
0.62461	0.62461	0.538198	0.394106	0.41655	0.242776
0.633263	0.633263	0.545654	0.403853	0.422321	0.248781
0.641996	0.641996	0.553178	0.424077	0.428145	0.261239
0.650808	0.650808	0.560772	0.445313	0.434022	0.2677
0.659701	0.659701	0.568434	0.467614	0.439953	0.281106
0.668675	0.668675	0.576167	0.479179	0.445937	0.288058
0.677729	0.677729	0.583968	0.503175	0.451976	0.302484
0.686865	0.686865	0.59184	0.528372	0.458068	0.309965
0.696083	0.696083	0.599783	0.554832	0.464216	0.325487
0.705383	0.705383	0.607796	0.568554	0.470418	0.333537
0.714765	0.714765	0.61588	0.597026	0.476675	0.35024
0.72423	0.72423	0.624036	0.626923	0.482987	0.358902
0.733778	0.733778	0.632263	0.658318	0.489354	0.376875
0.74341	0.74341	0.640563	0.691285	0.495778	0.386196
0.753126	0.753126	0.648934	0.708382	0.502257	0.405536
0.762926	0.762926	0.657378	0.743856	0.508793	0.415566
0.772811	0.772811	0.665896	0.781106	0.515385	0.436376
0.78278	0.78278	0.674486	0.820221	0.522034	0.447169
0.792835	0.792835	0.68315	0.861296	0.528739	0.469562
0.802976	0.802976	0.691888	0.904427	0.535502	0.481175
0.813203	0.813203	0.7007	0.949718	0.542323	0.505271
0.823516	0.823516	0.709586	0.997277	0.5492	0.517768
0.833917	0.833917	0.718548	1.04722	0.556136	0.543696
0.844404	0.844404	0.727584	1.09966	0.56313	0.557144
0.854979	0.854979	0.736696	1.18329	0.570183	0.585044
0.865642	0.865642	0.745884	1.24254	0.577294	0.614341
0.876393	0.876393	0.755148	1.30477	0.584464	0.629535
0.887233	0.887233	0.764488	1.37011	0.591693	0.661061
0.898162	0.898162	0.773905	1.4743	0.598981	0.677411
0.90918	0.90918	0.783399	1.54813	0.606329	0.711333
0.920288	0.920288	0.79297	1.66586	0.613737	0.746955
0.931486	0.931486	0.802619	1.74928	0.621205	0.765429
0.942775	0.942775	0.812346	1.88231	0.628733	0.80376
0.954154	0.954154	0.822151	2.02546	0.636322	0.84401
0.965624	0.965624	0.832034	2.12689	0.643972	0.864884
0.977187	0.977187	0.841997	2.28864	0.651683	0.908195
0.988841	0.988841	0.852039	2.46268	0.659455	0.953675
1.00059	1.00059	0.86216	2.71551	0.667288	1.00143
1.01243	1.01243	0.872361	2.92202	0.675184	1.0262
1.02436	1.02436	0.882642	3.222	0.683141	1.07759
1.03638	1.03638	0.893004	3.55278	0.691161	1.13155
1.0485	1.0485	0.903447	3.91751	0.699243	1.18822
1.06072	1.06072	0.91397	4.31969	0.707388	1.24772
1.07302	1.07302	0.924575	4.88096	0.715596	1.3102
1.08543	1.08543	0.935262	5.65157	0.723867	1.34261
1.09792	1.09792	0.946031	6.70569	0.732202	1.40984
1.11052	1.11052	0.956882	7.95642	0.740601	1.48044
1.12321	1.12321	0.967816	10.1584	0.749063	1.55458
1.13599	1.13599	0.978833	14.3012	0.75759	1.63243
1.14887	1.14887	0.989933	27.6604	0.766181	1.75657
1.16185	1.16185	1.00112	NaN	0.774837	1.84454
1.17493	1.17493	1.01238	NaN	0.783558	1.9369
1.18811	1.18811	1.02374	NaN	0.792344	2.0339
1.20138	1.20138	1.03517	NaN	0.801195	2.18857
1.21475	1.21475	1.04669	NaN	0.810112	2.29817
1.22822	1.22822	1.0583	NaN	0.819095	2.41326
1.24179	1.24179	1.06999	NaN	0.828144	2.59678
1.25546	1.25546	1.08177	NaN	0.83726	2.79426
1.26922	1.26922	1.09363	NaN	0.846442	2.93419
1.28309	1.28309	1.10558	NaN	0.855691	3.15733
1.29706	1.29706	1.11762	NaN	0.865007	3.39744
1.31113	1.31113	1.12974	NaN	0.874391	3.65581
1.32531	1.32531	1.14196	NaN	0.883842	4.03113
1.33958	1.33958	1.15425	NaN	0.893361	4.33769
1.35396	1.35396	1.16664	NaN	0.902949	4.78301
1.36843	1.36843	1.17912	NaN	0.912604	5.27404
1.38302	1.38302	1.19168	NaN	0.922328	5.81548
1.3977	1.3977	1.20433	NaN	0.932121	6.57111
1.41249	1.41249	1.21708	NaN	0.941983	7.60856
1.42738	1.42738	1.22991	NaN	0.951915	8.8098
1.44238	1.44238	1.24283	NaN	0.961916	10.7115
1.45748	1.45748	1.25584	NaN	0.971986	13.6759
1.47268	1.47268	1.26894	NaN	0.982127	19.2533
1.48799	1.48799	1.28214	NaN	0.992338	38.1595
1.50341	1.50341	1.29542	NaN	1.00262	NaN
1.51893	1.51893	1.3088	NaN	1.01297	NaN
1.53456	1.53456	1.32226	NaN	1.0234	NaN
1.5503	1.5503	1.33582	NaN	1.03389	NaN
1.56614	1.56614	1.34947	NaN	1.04446	NaN
1.5821	1.5821	1.36322	NaN	1.05509	NaN
1.59815	1.59815	1.37706	NaN	1.0658	NaN
1.61432	1.61432	1.39099	NaN	1.07659	NaN
1.6306	1.6306	1.40501	NaN	1.08744	NaN
1.64698	1.64698	1.41913	NaN	1.09837	NaN
1.66348	1.66348	1.43334	NaN	1.10937	NaN
1.68008	1.68008	1.44765	NaN	1.12044	NaN
1.6968	1.6968	1.46205	NaN	1.13159	NaN
1.71362	1.71362	1.47655	NaN	1.14281	NaN
1.73056	1.73056	1.49114	NaN	1.1541	NaN
1.74761	1.74761	1.50583	NaN	1.16547	NaN
1.76476	1.76476	1.52062	NaN	1.17692	NaN

## Sheet: Fig.3e
20 cSt			50 cSt
t (s)	\Delta (mm)		t (s)	\Delta (mm)
0.01	5.4878		0	5.45122
0.02	5.4878		0.01	5.4878
0.03	5.4878		0.02	5.45122
0.04	5.4878		0.03	5.45122
0.05	5.52439		0.04	5.41463
0.06	5.4878		0.05	5.45122
0.07	5.45122		0.06	5.45122
0.08	5.56098		0.07	5.41463
0.09	5.59756		0.08	5.41463
0.1	5.59756		0.09	5.45122
0.11	5.56098		0.1	5.41463
0.12	5.56098		0.11	5.45122
0.13	5.52439		0.12	5.41463
0.14	5.4878		0.13	5.41463
0.15	5.45122		0.14	5.41463
0.16	5.41463		0.15	5.41463
0.17	5.37805		0.16	5.41463
0.18	5.30488		0.17	5.41463
0.19	5.26829		0.18	5.41463
0.2	5.19512		0.19	5.45122
0.21	5.15854		0.2	5.45122
0.22	5.12195		0.21	5.37805
0.23	5.04878		0.22	5.41463
0.24	5.0122		0.23	5.41463
0.25	4.93902		0.24	5.37805
0.26	4.90244		0.25	5.37805
0.27	4.82927		0.26	5.37805
0.28	4.79268		0.27	5.37805
0.29	4.71951		0.28	5.37805
0.3	4.64634		0.29	5.37805
0.31	4.57317		0.3	5.37805
0.32	4.53659		0.31	5.37805
0.33	4.46341		0.32	5.37805
0.34	4.39024		0.33	5.34146
0.35	4.31707		0.34	5.34146
0.36	4.2439		0.35	5.30488
0.37	4.17073		0.36	5.34146
0.38	4.13415		0.37	5.30488
0.39	4.06098		0.38	5.30488
0.4	3.9878		0.39	5.30488
0.41	3.91463		0.4	5.30488
0.42	3.84146		0.41	5.30488
0.43	3.80488		0.42	5.26829
0.44	3.73171		0.43	5.26829
0.45	3.65854		0.44	5.26829
0.46	3.65854		0.45	5.26829
0.47	3.62195		0.46	5.26829
0.48	3.54878		0.47	5.26829
0.49	3.47561		0.48	5.23171
0.5	3.43902		0.49	5.23171
0.51	3.43902		0.5	5.19512
0.52	3.40244		0.51	5.23171
0.53	3.32927		0.52	5.19512
0.54	3.29268		0.53	5.15854
0.55	3.2561		0.54	5.15854
0.56	3.21951		0.55	5.12195
0.57	3.14634		0.56	5.12195
0.58	3.10976		0.57	5.12195
0.59	3.07317		0.58	5.08537
0.6	3.03659		0.59	5.04878
0.61	3		0.6	5.04878
0.62	2.96341		0.61	5.0122
0.63	2.92683		0.62	4.97561
0.64	2.89024		0.63	4.97561
0.65	2.85366		0.64	4.93902
0.66	2.81707		0.65	4.93902
0.67	2.78049		0.66	4.90244
0.68	2.7439		0.67	4.86585
0.69	2.70732		0.68	4.82927
0.7	2.63415		0.69	4.82927
0.71	2.59756		0.7	4.82927
0.72	2.52439		0.71	4.7561
0.73	2.4878		0.72	4.7561
0.74	2.41463		0.73	4.7561
0.75	2.34146		0.74	4.68293
0.76	2.30488		0.75	4.68293
0.77	2.23171		0.76	4.64634
0.78	2.19512		0.77	4.60976
0.79	2.12195		0.78	4.60976
0.8	2.08537		0.79	4.57317
0.81	2.0122		0.8	4.53659
0.82	1.97561		0.81	4.53659
0.83	1.93902		0.82	4.5
0.84	1.93902		0.83	4.42683
0.85	1.90244		0.84	4.42683
0.86	1.90244		0.85	4.42683
0.87	1.82927		0.86	4.39024
0.88	1.82927		0.87	4.35366
0.89	1.82927		0.88	4.35366
0.9	1.79268		0.89	4.28049
0.91	1.79268		0.9	4.28049
0.92	1.79268		0.91	4.2439
0.93	1.79268		0.92	4.2439
0.94	1.79268		0.93	4.20732
0.95	1.79268		0.94	4.20732
0.96	1.79268		0.95	4.13415
0.97	1.7561		0.96	4.09756
0.98	1.7561		0.97	4.09756
0.99	1.7561		0.98	4.06098
1	1.7561		0.99	4.06098
1.01	1.7561		1	4.06098
1.02	1.7561		1.01	3.9878
1.03	1.7561		1.02	3.9878
1.04	1.71951		1.03	3.91463
1.05	1.7561		1.04	3.91463
1.06	1.7561		1.05	3.91463
1.07	1.71951		1.06	3.87805
1.08	1.71951		1.07	3.84146
1.09	1.7561		1.08	3.84146
1.1	1.7561		1.09	3.80488
1.11	1.7561		1.1	3.76829
1.12	1.7561		1.11	3.76829
1.13	1.7561		1.12	3.73171
1.14	1.7561		1.13	3.69512
1.15	1.7561		1.14	3.65854
1.16	1.7561		1.15	3.65854
1.17	1.71951		1.16	3.65854
1.18	1.71951		1.17	3.58537
1.19	1.71951		1.18	3.58537
1.2	1.71951		1.19	3.58537
1.21	1.71951		1.2	3.54878
1.22	1.71951		1.21	3.5122
1.23	1.71951		1.22	3.47561
1.24	1.71951		1.23	3.47561
1.25	1.71951		1.24	3.43902
1.26	1.7561		1.25	3.40244
1.27	1.7561		1.26	3.40244
1.28	1.7561		1.27	3.36585
1.29	1.71951		1.28	3.36585
1.3	1.7561		1.29	3.32927
1.31	1.71951		1.3	3.29268
1.32	1.71951		1.31	3.29268
1.33	1.71951		1.32	3.2561
1.34	1.71951		1.33	3.21951
1.35	1.71951		1.34	3.21951
1.36	1.71951		1.35	3.18293
1.37	1.71951		1.36	3.18293
1.38	1.71951		1.37	3.14634
1.39	1.68293		1.38	3.10976
1.4	1.68293		1.39	3.10976
1.41	1.68293		1.4	3.10976
1.42	1.68293		1.41	3.03659
1.43	1.71951		1.42	3.03659
1.44	1.71951		1.43	3.03659
1.45	1.71951		1.44	3
1.46	1.71951		1.45	3
1.47	1.71951		1.46	2.92683
1.48	1.71951		1.47	2.92683
1.49	1.71951		1.48	2.92683
1.5	1.71951		1.49	2.85366
1.51	1.71951		1.5	2.85366
1.52	1.71951		1.51	2.85366
1.53	1.71951		1.52	2.78049
1.54	1.71951		1.53	2.78049
1.55	1.71951		1.54	2.7439
1.56	1.71951		1.55	2.7439
1.57	1.71951		1.56	2.7439
1.58	1.71951		1.57	2.67073
1.59	1.71951		1.58	2.67073
1.6	1.71951		1.59	2.67073
1.61	1.71951		1.6	2.63415
1.62	1.71951		1.61	2.59756
1.63	1.71951		1.62	2.56098
1.64	1.68293		1.63	2.56098
1.65	1.68293		1.64	2.56098
1.66	1.71951		1.65	2.4878
1.67	1.68293		1.66	2.4878
1.68	1.71951		1.67	2.4878
1.69	1.71951		1.68	2.4878
1.7	1.71951		1.69	2.41463
1.71	1.71951		1.7	2.41463
1.72	1.71951		1.71	2.37805
1.73	1.71951		1.72	2.37805
1.74	1.71951		1.73	2.37805
1.75	1.71951		1.74	2.34146
1.76	1.68293		1.75	2.30488
1.77	1.68293		1.76	2.30488
1.78	1.68293		1.77	2.26829
1.79	1.68293		1.78	2.26829
1.8	1.68293		1.79	2.23171
1.81	1.68293		1.8	2.19512
1.82	1.68293		1.81	2.19512
1.83	1.68293		1.82	2.19512
1.84	1.68293		1.83	2.19512
1.85	1.68293		1.84	2.12195
1.86	1.68293		1.85	2.12195
1.87	1.68293		1.86	2.12195
1.88	1.68293		1.87	2.08537
1.89	1.68293		1.88	2.08537
1.9	1.68293		1.89	2.04878
1.91	1.68293		1.9	2.04878
1.92	1.68293		1.91	2.0122
1.93	1.71951		1.92	2.0122
1.94	1.71951		1.93	2.0122
1.95	1.68293		1.94	1.97561
1.96	1.68293		1.95	1.93902
1.97	1.68293		1.96	1.93902
1.98	1.68293		1.97	1.93902
1.99	1.68293		1.98	1.93902
2	1.68293		1.99	1.90244
2.01	1.68293		2	1.86585
2.02	1.68293		2.01	1.86585
2.03	1.68293		2.02	1.86585
2.04	1.68293		2.03	1.86585
2.05	1.68293		2.04	1.82927
2.06	1.71951		2.05	1.82927
2.07	1.71951		2.06	1.82927
2.08	1.71951		2.07	1.82927
2.09	1.71951		2.08	1.79268
2.1	1.71951		2.09	1.79268
2.11	1.71951		2.1	1.79268
2.12	1.71951		2.11	1.79268
2.13	1.71951		2.12	1.79268
2.14	1.68293		2.13	1.79268
2.15	1.71951		2.14	1.7561
2.16	1.68293		2.15	1.7561
2.17	1.71951		2.16	1.7561
2.18	1.71951		2.17	1.71951
2.19	1.71951		2.18	1.71951
2.2	1.71951		2.19	1.71951
2.21	1.71951		2.2	1.7561
2.22	1.71951		2.21	1.7561
2.23	1.71951		2.22	1.7561
2.24	1.71951		2.23	1.7561
2.25	1.71951		2.24	1.7561
2.26	1.71951		2.25	1.7561
2.27	1.71951		2.26	1.7561
2.28	1.71951		2.27	1.7561
2.29	1.71951		2.28	1.7561
2.3	1.71951		2.29	1.71951
2.31	1.71951		2.3	1.71951
2.32	1.71951		2.31	1.71951
2.33	1.71951		2.32	1.71951
2.34	1.71951		2.33	1.71951
2.35	1.71951		2.34	1.71951
2.36	1.71951		2.35	1.71951
2.37	1.71951		2.36	1.71951
2.38	1.71951		2.37	1.71951
2.39	1.71951		2.38	1.71951
2.4	1.71951		2.39	1.71951
2.41	1.71951		2.4	1.71951
2.42	1.71951		2.41	1.71951
2.43	1.71951		2.42	1.71951
2.44	1.71951		2.43	1.71951
2.45	1.71951		2.44	1.71951
2.46	1.71951		2.45	1.71951
2.47	1.71951		2.46	1.71951
2.48	1.71951		2.47	1.71951
2.49	1.71951		2.48	1.71951
2.5	1.71951		2.49	1.71951
2.51	1.71951		2.5	1.71951
2.52	1.71951		2.51	1.71951
2.53	1.71951		2.52	1.71951
2.54	1.71951		2.53	1.71951
2.55	1.71951		2.54	1.71951
2.56	1.71951		2.55	1.71951
2.57	1.71951		2.56	1.7561
2.58	1.71951		2.57	1.7561
2.59	1.71951		2.58	1.71951
2.6	1.71951		2.59	1.7561
2.61	1.71951		2.6	1.7561
2.62	1.71951		2.61	1.71951
2.63	1.71951		2.62	1.7561
2.64	1.68293		2.63	1.7561
2.65	1.68293		2.64	1.7561
2.66	1.68293		2.65	1.7561
2.67	1.68293		2.66	1.7561
2.68	1.68293		2.67	1.7561
2.69	1.68293		2.68	1.7561
2.7	1.68293		2.69	1.7561
2.71	1.68293		2.7	1.7561
2.72	1.68293		2.71	1.7561
2.73	1.71951		2.72	1.7561
2.74	1.68293		2.73	1.7561
2.75	1.71951		2.74	1.7561
2.76	1.71951		2.75	1.7561
2.77	1.71951		2.76	1.7561
2.78	1.71951		2.77	1.7561
2.79	1.71951		2.78	1.7561
2.8	1.71951		2.79	1.7561
2.81	1.71951		2.8	1.7561
2.82	1.71951		2.81	1.7561
2.83	1.71951		2.82	1.7561
2.84	1.71951		2.83	1.7561
2.85	1.71951
2.86	1.71951
2.87	1.68293
2.88	1.71951

[truncated: 2 more sheets: Fig. 4c (left), Fig. 4d (right)]
